# Supplementary material for: Borates vs. aluminates: comparing the anion for lithium-ion batteries
Source: Chem Commun (Camb). 2024 Nov 22;61(1):129–32. doi: 10.1039/d4cc04812a (PMC11609998; doi:10.1039/d4cc04812a)
Supplement: CC-061-D4CC04812A-s002 [file CC-061-D4CC04812A-s002.cif]

# Supplementary Information (SI) for ChemComm.
# This journal is © The Royal Society of Chemistry 2024

####################################################################### 
# 
# This file contains crystal structure data downloaded from the 
# Cambridge Structural Database (CSD) hosted by the Cambridge 
# Crystallographic Data Centre (CCDC).
# 
# Full information about CCDC data access policies and citation 
# guidelines are available at http://www.ccdc.cam.ac.uk/access/V1 
# 
# Audit and citation data items may have been added by the CCDC. 
# Please retain this information to preserve the provenance of 
# this file and to allow appropriate attribution of the data. 
# 
#######################################################################

data_DW_B1_0553
_database_code_depnum_ccdc_archive 'CCDC 2360443'
loop_
_audit_author_name
_audit_author_address
'Andrew Bond'
;University of Cambridge
United Kingdom
;
_audit_update_record             
;
2024-06-04 deposited with the CCDC.	2024-11-22 downloaded from the CCDC.
;
#===============================================================================
_audit_creation_method           SHELXL-2019/2

#-------------------------------------------------------------------------------
# Inserted by local software: cifUpdate ver. 3.1  (Andrew D. Bond, March 2019)
#-------------------------------------------------------------------------------
_cambridge_user_name             'Darren Ould'
_cambridge_user_crsid            dmo33
_cambridge_supervisor_name       'Dominic Wright'
_cambridge_supervisor_crsid      dsw1000
_cambridge_crystallographer_name 'Andrew Bond'
_cambridge_crystallographer_crsid adb29
_cambridge_sample_id             EXP306
_cambridge_data_id               DW_B1_0553
#-------------------------------------------------------------------------------

_chemical_name_systematic        ?
_chemical_name_common            ?
_chemical_melting_point          ?
_chemical_formula_moiety         'C16 H14 Al F24 Li O6'
_chemical_formula_sum            'C16 H14 Al F24 Li O6'
_chemical_formula_weight         792.19

loop_
_atom_type_symbol
_atom_type_description
_atom_type_scat_dispersion_real
_atom_type_scat_dispersion_imag
_atom_type_scat_source
C C 0.0181 0.0091 'International Tables Vol C Tables 4.2.6.8 and 6.1.1.4'
H H 0.0000 0.0000 'International Tables Vol C Tables 4.2.6.8 and 6.1.1.4'
Li Li 0.0008 0.0003 'International Tables Vol C Tables 4.2.6.8 and 6.1.1.4'
O O 0.0492 0.0322 'International Tables Vol C Tables 4.2.6.8 and 6.1.1.4'
F F 0.0727 0.0534 'International Tables Vol C Tables 4.2.6.8 and 6.1.1.4'
Al Al 0.2130 0.2455 'International Tables Vol C Tables 4.2.6.8 and 6.1.1.4'

_space_group_crystal_system      triclinic
_space_group_IT_number           2
_space_group_name_H-M_alt        'P -1'
_space_group_name_Hall           '-P 1'

_shelx_space_group_comment       
;
The symmetry employed for this shelxl refinement is uniquely defined
by the following loop, which should always be used as a source of
symmetry information in preference to the above space-group names.
They are only intended as comments.
;

loop_
_space_group_symop_operation_xyz
'x, y, z'
'-x, -y, -z'

_cell_length_a                   10.1045(6)
_cell_length_b                   10.3479(6)
_cell_length_c                   15.5279(9)
_cell_angle_alpha                78.701(3)
_cell_angle_beta                 73.361(3)
_cell_angle_gamma                79.766(3)
_cell_volume                     1512.65(16)
_cell_formula_units_Z            2
_cell_measurement_temperature    200(2)
_cell_measurement_reflns_used    5934
_cell_measurement_theta_min      3.01
_cell_measurement_theta_max      67.95

_exptl_crystal_description       block
_exptl_crystal_colour            colourless
_exptl_crystal_density_meas      ?
_exptl_crystal_density_method    ?
_exptl_crystal_density_diffrn    1.739
_exptl_crystal_F_000             780
_exptl_transmission_factor_min   ?
_exptl_transmission_factor_max   ?
_exptl_crystal_size_max          0.160
_exptl_crystal_size_mid          0.160
_exptl_crystal_size_min          0.160
_exptl_absorpt_coefficient_mu    2.307
_shelx_estimated_absorpt_T_min   0.709
_shelx_estimated_absorpt_T_max   0.709
_exptl_absorpt_correction_type   multi-scan
_exptl_absorpt_correction_T_min  0.6440
_exptl_absorpt_correction_T_max  0.7531
_exptl_absorpt_process_details   'SADABS (Bruker, 2016)'

_diffrn_ambient_temperature      200(2)
_diffrn_radiation_wavelength     1.54178
_diffrn_radiation_type           CuK\a
_diffrn_source                   'Incoatec I\mS Cu microsource'
_diffrn_measurement_device_type  'Bruker D8-QUEST PHOTON-III'
_diffrn_measurement_method       '\w and \f-scans'
_diffrn_detector_area_resol_mean ?
_diffrn_reflns_number            22760
_diffrn_reflns_av_unetI/netI     0.0444
_diffrn_reflns_av_R_equivalents  0.0589
_diffrn_reflns_limit_h_min       -12
_diffrn_reflns_limit_h_max       12
_diffrn_reflns_limit_k_min       -12
_diffrn_reflns_limit_k_max       12
_diffrn_reflns_limit_l_min       -14
_diffrn_reflns_limit_l_max       18
_diffrn_reflns_theta_min         3.006
_diffrn_reflns_theta_max         68.368
_diffrn_reflns_theta_full        67.679
_diffrn_measured_fraction_theta_max 0.987
_diffrn_measured_fraction_theta_full 0.990
_diffrn_reflns_Laue_measured_fraction_max 0.987
_diffrn_reflns_Laue_measured_fraction_full 0.990
_diffrn_reflns_point_group_measured_fraction_max 0.987
_diffrn_reflns_point_group_measured_fraction_full 0.990
_reflns_number_total             5486
_reflns_number_gt                4090
_reflns_threshold_expression     'I > 2\s(I)'
_reflns_Friedel_coverage         0.000
_reflns_Friedel_fraction_max     .
_reflns_Friedel_fraction_full    .

_reflns_special_details          
;
Reflections were merged by SHELXL according to the crystal
class for the calculation of statistics and refinement.

_reflns_Friedel_fraction is defined as the number of unique
Friedel pairs measured divided by the number that would be
possible theoretically, ignoring centric projections and
systematic absences.

#===============================================================================
INTENSITY STATISTICS FOR DATASET # 1  DW_B1_0553_0m.hkl
#===============================================================================
 Resolution   #Data #Theory %Complete Redundancy Mean I Mean I/s Rmerge  Rsigma
#-------------------------------------------------------------------------------
  Inf - 3.13      83    103     80.6     1.41    117.90   26.07  0.0189  0.0410
 3.13 - 2.19     193    198     97.5     1.88     41.37   23.89  0.0200  0.0393
 2.19 - 1.76     275    280     98.2     1.94     26.77   22.20  0.0198  0.0348
 1.76 - 1.54     275    289     95.2     3.06     13.49   22.54  0.0396  0.0330
 1.54 - 1.40     282    282    100.0     5.69      8.12   25.69  0.0505  0.0269
 1.40 - 1.30     274    274    100.0     6.39      6.37   24.47  0.0478  0.0278
 1.30 - 1.23     276    276    100.0     5.79      5.89   22.29  0.0589  0.0322
 1.23 - 1.17     278    279     99.6     5.77      4.32   18.16  0.0658  0.0372
 1.17 - 1.12     262    262    100.0     5.81      3.51   16.82  0.0756  0.0421
 1.12 - 1.08     284    284    100.0     5.52      2.65   13.82  0.0882  0.0511
 1.08 - 1.04     297    297    100.0     5.10      1.51    9.30  0.1569  0.0845
 1.04 - 1.01     238    238    100.0     4.94      1.37    9.38  0.1383  0.0814
 1.01 - 0.98     302    303     99.7     3.95      1.13    7.75  0.1303  0.0974
 0.98 - 0.95     337    338     99.7     3.96      0.79    6.28  0.1656  0.1240
 0.95 - 0.93     227    227    100.0     3.71      0.74    6.11  0.1728  0.1314
 0.93 - 0.91     276    276    100.0     3.54      0.58    4.85  0.2025  0.1593
 0.91 - 0.89     301    303     99.3     3.40      0.52    4.76  0.2066  0.1758
 0.89 - 0.87     298    298    100.0     3.36      0.45    4.74  0.2113  0.1841
 0.87 - 0.85     357    359     99.4     3.04      0.43    4.59  0.2057  0.1868
 0.85 - 0.84     174    174    100.0     2.91      0.40    4.52  0.2152  0.1970
 0.84 - 0.83     198    216     91.7     2.27      0.36    3.58  0.2189  0.2547
#-------------------------------------------------------------------------------
 0.93 - 0.83    1604   1626     98.6     3.13      0.46    4.56  0.2080  0.1855
  Inf - 0.83    5487   5556     98.8     4.10      7.23   12.89  0.0575  0.0421
#===============================================================================
;

_computing_data_collection       'APEX5 (Bruker, 2023)'
_computing_cell_refinement       'SAINT (Bruker, 2016)'
_computing_data_reduction        SAINT
_computing_structure_solution    'SHELXT (Sheldrick, 2015)'
_computing_structure_refinement  'SHELXL (Sheldrick, 2015)'
_computing_molecular_graphics    'Mercury (Macrae et al., 2008)'
_computing_publication_material  SHELXL

_refine_special_details          ?

_refine_ls_structure_factor_coef Fsqd
_refine_ls_matrix_type           full
_refine_ls_weighting_scheme      calc
_refine_ls_weighting_details     
'w=1/[\s^2^(Fo^2^)+(0.1395P)^2^+0.9813P] where P=(Fo^2^+2Fc^2^)/3'
_atom_sites_solution_primary     dual
_atom_sites_solution_secondary   difmap
_atom_sites_solution_hydrogens   geom
_refine_ls_hydrogen_treatment    constr
_refine_ls_extinction_method     none
_refine_ls_extinction_coef       .
_refine_ls_number_reflns         5486
_refine_ls_number_parameters     435
_refine_ls_number_restraints     144
_refine_ls_R_factor_all          0.1003
_refine_ls_R_factor_gt           0.0819
_refine_ls_wR_factor_ref         0.2494
_refine_ls_wR_factor_gt          0.2282
_refine_ls_goodness_of_fit_ref   1.079
_refine_ls_restrained_S_all      1.174
_refine_ls_shift/su_max          0.000
_refine_ls_shift/su_mean         0.000
_refine_diff_density_max         0.565
_refine_diff_density_min         -0.437
_refine_diff_density_rms         0.082

loop_
_atom_site_label
_atom_site_type_symbol
_atom_site_fract_x
_atom_site_fract_y
_atom_site_fract_z
_atom_site_U_iso_or_equiv
_atom_site_adp_type
_atom_site_occupancy
_atom_site_site_symmetry_order
_atom_site_calc_flag
_atom_site_refinement_flags_posn
_atom_site_refinement_flags_adp
_atom_site_refinement_flags_occupancy
_atom_site_disorder_assembly
_atom_site_disorder_group
Al1 Al 0.30984(10) 0.65600(8) 0.75080(7) 0.0453(3) Uani 1 1 d . . . . .
Li1 Li 0.0488(6) 0.8075(6) 0.7782(5) 0.0586(14) Uani 1 1 d . . . . .
F1 F 0.0746(5) 0.4403(4) 0.7421(3) 0.1394(16) Uani 1 1 d . U . . .
F2 F -0.0789(3) 0.5939(4) 0.7058(3) 0.1197(12) Uani 1 1 d . U . . .
F3 F 0.0268(4) 0.4573(4) 0.6150(3) 0.1291(14) Uani 1 1 d . U . . .
F4 F 0.2367(5) 0.7821(5) 0.5162(3) 0.1290(14) Uani 1 1 d . U . . .
F5 F 0.0185(4) 0.8032(4) 0.5789(3) 0.1212(13) Uani 1 1 d . U . . .
F6 F 0.1081(5) 0.6617(5) 0.4887(3) 0.1297(14) Uani 1 1 d . U . . .
F7 F 0.1058(5) 0.7617(6) 1.0701(2) 0.1536(19) Uani 1 1 d . U . . .
F8 F 0.0601(7) 0.6311(6) 0.9946(4) 0.181(2) Uani 1 1 d . U . . .
F9 F -0.0051(3) 0.8362(5) 0.9700(3) 0.1310(15) Uani 1 1 d . U . . .
F10 F 0.4070(4) 0.8967(5) 0.8481(3) 0.1325(15) Uani 1 1 d . U . . .
F11 F 0.3088(5) 0.9054(5) 0.9875(3) 0.1359(15) Uani 1 1 d . U . . .
F12 F 0.2028(5) 0.9954(3) 0.8873(3) 0.1285(14) Uani 1 1 d . U . . .
F13 F 0.4903(5) 0.9789(3) 0.6525(3) 0.1297(14) Uani 1 1 d . U . . .
F14 F 0.6747(4) 0.8524(4) 0.6607(3) 0.1185(12) Uani 1 1 d . U . . .
F15 F 0.6477(4) 0.9559(4) 0.5330(3) 0.1192(12) Uani 1 1 d . U . . .
F16 F 0.5605(5) 0.5830(4) 0.5383(3) 0.1390(16) Uani 1 1 d . U . . .
F17 F 0.6800(6) 0.7354(5) 0.4620(3) 0.160(2) Uani 1 1 d . U . . .
F18 F 0.7247(4) 0.6237(4) 0.5835(3) 0.1372(15) Uani 1 1 d . U . . .
F19 F 0.5659(6) 0.5179(6) 0.8701(4) 0.173(2) Uani 1 1 d . U . . .
F20 F 0.6731(4) 0.3258(6) 0.8380(3) 0.1531(19) Uani 1 1 d . U . . .
F21 F 0.4816(6) 0.3463(7) 0.9354(3) 0.179(2) Uani 1 1 d . U . . .
F22 F 0.5698(7) 0.2070(5) 0.7412(6) 0.220(3) Uani 1 1 d . U . . .
F23 F 0.3954(8) 0.3079(8) 0.6991(6) 0.255(4) Uani 1 1 d . U . . .
F24 F 0.3644(8) 0.2285(5) 0.8375(8) 0.250(4) Uani 1 1 d . U . . .
O1 O 0.1744(3) 0.6793(2) 0.69742(18) 0.0545(6) Uani 1 1 d . . . . .
O2 O 0.2114(2) 0.7529(2) 0.83316(16) 0.0528(6) Uani 1 1 d . . . . .
O3 O 0.4599(3) 0.7102(3) 0.6834(2) 0.0685(7) Uani 1 1 d . . . . .
O4 O 0.3536(3) 0.4977(2) 0.8023(2) 0.0694(8) Uani 1 1 d . . . . .
O11 O -0.1509(3) 0.8234(3) 0.8191(2) 0.0774(8) Uani 1 1 d . . . . .
O12 O 0.0192(3) 0.9955(3) 0.7359(2) 0.0748(8) Uani 1 1 d . . . . .
C1 C 0.1583(4) 0.6140(4) 0.6318(3) 0.0630(10) Uani 1 1 d . . . . .
H1A H 0.247627 0.556735 0.609123 0.076 Uiso 1 1 calc R U . . .
C2 C 0.0446(6) 0.5263(5) 0.6729(4) 0.0879(15) Uani 1 1 d . . . . .
C3 C 0.1293(6) 0.7151(5) 0.5540(4) 0.0841(14) Uani 1 1 d . . . . .
C4 C 0.2318(4) 0.7620(4) 0.9163(3) 0.0623(9) Uani 1 1 d . . . . .
H4A H 0.303598 0.687101 0.930313 0.075 Uiso 1 1 calc R U . . .
C5 C 0.0989(7) 0.7463(8) 0.9892(4) 0.1003(18) Uani 1 1 d . . . . .
C6 C 0.2871(6) 0.8913(6) 0.9101(4) 0.0848(14) Uani 1 1 d . . . . .
C7 C 0.5188(4) 0.7774(4) 0.6002(3) 0.0619(9) Uani 1 1 d . . . . .
H7A H 0.444571 0.815040 0.567966 0.074 Uiso 1 1 calc R U . . .
C8 C 0.5859(5) 0.8889(5) 0.6116(4) 0.0792(12) Uani 1 1 d . . . . .
C9 C 0.6238(7) 0.6788(6) 0.5458(4) 0.0907(16) Uani 1 1 d . . . . .
C10 C 0.4781(5) 0.4157(4) 0.7830(3) 0.0661(10) Uani 1 1 d . . . . .
H10A H 0.540461 0.461207 0.727347 0.079 Uiso 1 1 calc R U . . .
C11 C 0.5468(6) 0.3972(7) 0.8585(5) 0.1022(18) Uani 1 1 d . . . . .
C12 C 0.4550(10) 0.2896(7) 0.7610(8) 0.148(4) Uani 1 1 d . . . . .
C13 C -0.2372(7) 0.7370(8) 0.8845(5) 0.121(2) Uani 1 1 d . . . . .
H13A H -0.319379 0.732974 0.863991 0.181 Uiso 1 1 calc R U . . .
H13B H -0.266747 0.770241 0.942833 0.181 Uiso 1 1 calc R U . . .
H13C H -0.185235 0.647817 0.891758 0.181 Uiso 1 1 calc R U . . .
C14 C -0.2082(5) 0.9589(5) 0.8130(4) 0.0834(14) Uani 1 1 d . . . . .
H14A H -0.214181 0.992047 0.869818 0.100 Uiso 1 1 calc R U . . .
H14B H -0.303562 0.968758 0.805181 0.100 Uiso 1 1 calc R U . . .
C15 C -0.1223(5) 1.0354(5) 0.7371(5) 0.0959(17) Uani 1 1 d . . . . .
H15A H -0.138357 1.021745 0.679689 0.115 Uiso 1 1 calc R U . . .
H15B H -0.146915 1.131138 0.742048 0.115 Uiso 1 1 calc R U . . .
C16 C 0.1136(7) 1.0789(6) 0.6732(6) 0.121(2) Uani 1 1 d . . . . .
H16A H 0.078620 1.172075 0.679455 0.182 Uiso 1 1 calc R U . . .
H16B H 0.121928 1.065446 0.610985 0.182 Uiso 1 1 calc R U . . .
H16C H 0.205220 1.056427 0.685914 0.182 Uiso 1 1 calc R U . . .

loop_
_atom_site_aniso_label
_atom_site_aniso_U_11
_atom_site_aniso_U_22
_atom_site_aniso_U_33
_atom_site_aniso_U_23
_atom_site_aniso_U_13
_atom_site_aniso_U_12
Al1 0.0475(5) 0.0347(5) 0.0563(6) -0.0133(4) -0.0175(4) 0.0019(3)
Li1 0.053(3) 0.047(3) 0.074(4) -0.010(3) -0.019(3) 0.004(2)
F1 0.162(4) 0.101(2) 0.176(4) 0.026(3) -0.081(3) -0.062(2)
F2 0.0789(19) 0.126(3) 0.165(3) -0.053(3) -0.021(2) -0.0259(18)
F3 0.142(3) 0.102(2) 0.186(4) -0.067(2) -0.068(3) -0.033(2)
F4 0.149(3) 0.153(3) 0.102(2) 0.022(2) -0.058(2) -0.068(3)
F5 0.137(3) 0.093(2) 0.146(3) -0.019(2) -0.084(3) 0.033(2)
F6 0.169(4) 0.150(3) 0.109(3) -0.044(2) -0.084(3) -0.018(3)
F7 0.138(3) 0.263(6) 0.0595(19) -0.025(3) -0.019(2) -0.035(3)
F8 0.218(5) 0.178(5) 0.136(4) -0.010(3) 0.016(3) -0.118(4)
F9 0.0727(19) 0.212(4) 0.104(3) -0.059(3) -0.0116(17) 0.011(2)
F10 0.111(3) 0.173(4) 0.134(3) -0.070(3) -0.003(2) -0.068(3)
F11 0.189(4) 0.148(3) 0.108(3) -0.066(2) -0.059(3) -0.034(3)
F12 0.174(4) 0.0627(17) 0.163(3) -0.0277(19) -0.069(3) -0.001(2)
F13 0.147(3) 0.077(2) 0.157(3) -0.048(2) -0.016(3) 0.003(2)
F14 0.124(3) 0.119(3) 0.146(3) -0.026(2) -0.072(2) -0.037(2)
F15 0.142(3) 0.092(2) 0.120(3) 0.0051(19) -0.014(2) -0.061(2)
F16 0.192(4) 0.112(3) 0.135(3) -0.057(2) -0.029(3) -0.058(3)
F17 0.208(5) 0.165(4) 0.089(2) -0.053(2) 0.044(3) -0.077(3)
F18 0.090(2) 0.133(3) 0.184(4) -0.071(3) -0.023(3) 0.030(2)
F19 0.169(4) 0.183(5) 0.219(5) -0.096(4) -0.077(4) -0.043(4)
F20 0.101(3) 0.198(5) 0.160(4) -0.024(3) -0.072(3) 0.039(3)
F21 0.156(4) 0.261(6) 0.090(3) 0.041(3) -0.041(3) -0.007(4)
F22 0.211(5) 0.113(3) 0.392(9) -0.144(5) -0.167(6) 0.093(4)
F23 0.236(6) 0.266(7) 0.377(9) -0.245(7) -0.219(7) 0.116(5)
F24 0.228(6) 0.073(3) 0.475(12) 0.000(5) -0.135(7) -0.060(4)
O1 0.0592(14) 0.0456(12) 0.0688(15) -0.0232(11) -0.0299(12) 0.0047(10)
O2 0.0568(13) 0.0472(12) 0.0581(14) -0.0204(10) -0.0211(11) 0.0074(10)
O3 0.0558(14) 0.0750(18) 0.0668(17) 0.0021(14) -0.0106(12) -0.0117(13)
O4 0.0651(16) 0.0407(13) 0.094(2) -0.0054(12) -0.0180(14) 0.0058(11)
O11 0.0563(15) 0.0754(18) 0.092(2) -0.0108(16) -0.0080(14) -0.0088(13)
O12 0.0624(16) 0.0499(14) 0.108(2) -0.0065(14) -0.0236(15) 0.0001(12)
C1 0.063(2) 0.055(2) 0.085(3) -0.0318(19) -0.034(2) 0.0041(16)
C2 0.093(3) 0.067(3) 0.126(4) -0.027(3) -0.052(3) -0.014(2)
C3 0.101(4) 0.081(3) 0.090(3) -0.023(3) -0.052(3) -0.008(3)
C4 0.070(2) 0.061(2) 0.060(2) -0.0186(17) -0.0273(18) 0.0072(17)
C5 0.108(4) 0.135(5) 0.061(3) -0.018(3) -0.016(3) -0.032(4)
C6 0.092(3) 0.092(3) 0.086(3) -0.049(3) -0.028(3) -0.006(3)
C7 0.063(2) 0.061(2) 0.063(2) -0.0015(17) -0.0214(18) -0.0120(17)
C8 0.086(3) 0.067(3) 0.086(3) -0.009(2) -0.023(3) -0.015(2)
C9 0.104(4) 0.093(4) 0.076(3) -0.030(3) 0.000(3) -0.034(3)
C10 0.077(2) 0.0420(18) 0.078(3) -0.0075(17) -0.032(2) 0.0154(17)
C11 0.087(4) 0.109(4) 0.110(5) 0.005(4) -0.040(3) -0.010(3)
C12 0.151(7) 0.072(4) 0.265(11) -0.071(6) -0.129(8) 0.049(4)
C13 0.089(4) 0.139(6) 0.125(5) 0.008(4) -0.011(4) -0.049(4)
C14 0.055(2) 0.088(3) 0.111(4) -0.049(3) -0.020(2) 0.016(2)
C15 0.072(3) 0.063(3) 0.144(5) -0.016(3) -0.031(3) 0.021(2)
C16 0.101(4) 0.087(4) 0.154(6) 0.023(4) -0.017(4) -0.027(3)

_geom_special_details            
;
All esds (except the esd in the dihedral angle between two l.s. planes)
are estimated using the full covariance matrix.  The cell esds are taken
into account individually in the estimation of esds in distances, angles
and torsion angles; correlations between esds in cell parameters are only
used when they are defined by crystal symmetry.  An approximate (isotropic)
treatment of cell esds is used for estimating esds involving l.s. planes.
;

loop_
_geom_bond_atom_site_label_1
_geom_bond_atom_site_label_2
_geom_bond_distance
_geom_bond_site_symmetry_2
_geom_bond_publ_flag
Al1 O3 1.695(3) . ?
Al1 O4 1.717(3) . ?
Al1 O2 1.747(2) . ?
Al1 O1 1.753(2) . ?
Al1 Li1 2.783(6) . ?
Li1 O11 1.921(7) . ?
Li1 O12 1.927(6) . ?
Li1 O2 2.008(7) . ?
Li1 O1 2.021(6) . ?
F1 C2 1.324(7) . ?
F2 C2 1.332(6) . ?
F3 C2 1.319(6) . ?
F4 C3 1.322(7) . ?
F5 C3 1.327(6) . ?
F6 C3 1.329(6) . ?
F7 C5 1.321(7) . ?
F8 C5 1.299(8) . ?
F9 C5 1.335(8) . ?
F10 C6 1.316(6) . ?
F11 C6 1.321(6) . ?
F12 C6 1.307(7) . ?
F13 C8 1.328(6) . ?
F14 C8 1.299(6) . ?
F15 C8 1.322(6) . ?
F16 C9 1.311(6) . ?
F17 C9 1.324(7) . ?
F18 C9 1.308(8) . ?
F19 C11 1.349(8) . ?
F20 C11 1.341(7) . ?
F21 C11 1.250(8) . ?
F22 C12 1.310(8) . ?
F23 C12 1.243(10) . ?
F24 C12 1.392(14) . ?
O1 C1 1.387(4) . ?
O2 C4 1.387(5) . ?
O3 C7 1.365(5) . ?
O4 C10 1.377(5) . ?
O11 C14 1.415(6) . ?
O11 C13 1.416(7) . ?
O12 C15 1.412(6) . ?
O12 C16 1.426(7) . ?
C1 C3 1.496(7) . ?
C1 C2 1.508(7) . ?
C1 H1A 1.0000 . ?
C4 C5 1.498(7) . ?
C4 C6 1.515(7) . ?
C4 H4A 1.0000 . ?
C7 C8 1.500(6) . ?
C7 C9 1.523(7) . ?
C7 H7A 1.0000 . ?
C10 C12 1.484(8) . ?
C10 C11 1.492(8) . ?
C10 H10A 1.0000 . ?
C13 H13A 0.9800 . ?
C13 H13B 0.9800 . ?
C13 H13C 0.9800 . ?
C14 C15 1.436(8) . ?
C14 H14A 0.9900 . ?
C14 H14B 0.9900 . ?
C15 H15A 0.9900 . ?
C15 H15B 0.9900 . ?
C16 H16A 0.9800 . ?
C16 H16B 0.9800 . ?
C16 H16C 0.9800 . ?

loop_
_geom_angle_atom_site_label_1
_geom_angle_atom_site_label_2
_geom_angle_atom_site_label_3
_geom_angle
_geom_angle_site_symmetry_1
_geom_angle_site_symmetry_3
_geom_angle_publ_flag
O3 Al1 O4 106.85(14) . . ?
O3 Al1 O2 116.58(15) . . ?
O4 Al1 O2 109.68(14) . . ?
O3 Al1 O1 114.56(15) . . ?
O4 Al1 O1 116.87(14) . . ?
O2 Al1 O1 92.08(11) . . ?
O3 Al1 Li1 125.03(17) . . ?
O4 Al1 Li1 128.00(17) . . ?
O2 Al1 Li1 45.91(16) . . ?
O1 Al1 Li1 46.36(16) . . ?
O11 Li1 O12 84.6(3) . . ?
O11 Li1 O2 137.7(4) . . ?
O12 Li1 O2 113.4(3) . . ?
O11 Li1 O1 126.6(4) . . ?
O12 Li1 O1 122.0(4) . . ?
O2 Li1 O1 77.4(2) . . ?
O11 Li1 Al1 151.4(3) . . ?
O12 Li1 Al1 123.8(3) . . ?
O2 Li1 Al1 38.67(12) . . ?
O1 Li1 Al1 38.88(12) . . ?
C1 O1 Al1 129.9(2) . . ?
C1 O1 Li1 134.7(3) . . ?
Al1 O1 Li1 94.8(2) . . ?
C4 O2 Al1 129.6(2) . . ?
C4 O2 Li1 133.7(3) . . ?
Al1 O2 Li1 95.4(2) . . ?
C7 O3 Al1 143.9(3) . . ?
C10 O4 Al1 128.9(3) . . ?
C14 O11 C13 114.2(5) . . ?
C14 O11 Li1 110.3(3) . . ?
C13 O11 Li1 129.4(4) . . ?
C15 O12 C16 114.9(4) . . ?
C15 O12 Li1 109.9(3) . . ?
C16 O12 Li1 129.2(4) . . ?
O1 C1 C3 108.8(3) . . ?
O1 C1 C2 110.0(4) . . ?
C3 C1 C2 112.4(4) . . ?
O1 C1 H1A 108.5 . . ?
C3 C1 H1A 108.5 . . ?
C2 C1 H1A 108.5 . . ?
F3 C2 F1 107.4(5) . . ?
F3 C2 F2 106.4(4) . . ?
F1 C2 F2 106.4(6) . . ?
F3 C2 C1 113.4(5) . . ?
F1 C2 C1 109.9(4) . . ?
F2 C2 C1 113.0(4) . . ?
F4 C3 F5 107.1(5) . . ?
F4 C3 F6 106.7(5) . . ?
F5 C3 F6 106.5(4) . . ?
F4 C3 C1 109.9(4) . . ?
F5 C3 C1 113.1(5) . . ?
F6 C3 C1 113.2(4) . . ?
O2 C4 C5 109.4(4) . . ?
O2 C4 C6 109.8(4) . . ?
C5 C4 C6 113.2(4) . . ?
O2 C4 H4A 108.1 . . ?
C5 C4 H4A 108.1 . . ?
C6 C4 H4A 108.1 . . ?
F8 C5 F7 109.3(6) . . ?
F8 C5 F9 105.8(6) . . ?
F7 C5 F9 105.9(6) . . ?
F8 C5 C4 110.6(5) . . ?
F7 C5 C4 113.8(5) . . ?
F9 C5 C4 111.1(5) . . ?
F12 C6 F10 107.0(5) . . ?
F12 C6 F11 107.1(4) . . ?
F10 C6 F11 107.0(5) . . ?
F12 C6 C4 112.5(4) . . ?
F10 C6 C4 110.4(4) . . ?
F11 C6 C4 112.5(5) . . ?
O3 C7 C8 109.8(4) . . ?
O3 C7 C9 108.0(4) . . ?
C8 C7 C9 111.9(4) . . ?
O3 C7 H7A 109.0 . . ?
C8 C7 H7A 109.0 . . ?
C9 C7 H7A 109.0 . . ?
F14 C8 F15 108.6(5) . . ?
F14 C8 F13 106.0(5) . . ?
F15 C8 F13 104.3(4) . . ?
F14 C8 C7 114.2(4) . . ?
F15 C8 C7 112.6(4) . . ?
F13 C8 C7 110.5(4) . . ?
F18 C9 F16 107.4(6) . . ?
F18 C9 F17 108.2(6) . . ?
F16 C9 F17 106.8(5) . . ?
F18 C9 C7 113.2(4) . . ?
F16 C9 C7 109.5(5) . . ?
F17 C9 C7 111.6(5) . . ?
O4 C10 C12 109.8(5) . . ?
O4 C10 C11 110.4(4) . . ?
C12 C10 C11 113.9(5) . . ?
O4 C10 H10A 107.5 . . ?
C12 C10 H10A 107.5 . . ?
C11 C10 H10A 107.5 . . ?
F21 C11 F20 107.6(6) . . ?
F21 C11 F19 104.7(7) . . ?
F20 C11 F19 107.1(6) . . ?
F21 C11 C10 117.1(6) . . ?
F20 C11 C10 111.3(6) . . ?
F19 C11 C10 108.3(5) . . ?
F23 C12 F22 109.8(8) . . ?
F23 C12 F24 105.5(9) . . ?
F22 C12 F24 108.0(8) . . ?
F23 C12 C10 112.6(7) . . ?
F22 C12 C10 113.0(7) . . ?
F24 C12 C10 107.5(8) . . ?
O11 C13 H13A 109.5 . . ?
O11 C13 H13B 109.5 . . ?
H13A C13 H13B 109.5 . . ?
O11 C13 H13C 109.5 . . ?
H13A C13 H13C 109.5 . . ?
H13B C13 H13C 109.5 . . ?
O11 C14 C15 109.8(4) . . ?
O11 C14 H14A 109.7 . . ?
C15 C14 H14A 109.7 . . ?
O11 C14 H14B 109.7 . . ?
C15 C14 H14B 109.7 . . ?
H14A C14 H14B 108.2 . . ?
O12 C15 C14 109.6(4) . . ?
O12 C15 H15A 109.8 . . ?
C14 C15 H15A 109.8 . . ?
O12 C15 H15B 109.8 . . ?
C14 C15 H15B 109.8 . . ?
H15A C15 H15B 108.2 . . ?
O12 C16 H16A 109.5 . . ?
O12 C16 H16B 109.5 . . ?
H16A C16 H16B 109.5 . . ?
O12 C16 H16C 109.5 . . ?
H16A C16 H16C 109.5 . . ?
H16B C16 H16C 109.5 . . ?

loop_
_geom_torsion_atom_site_label_1
_geom_torsion_atom_site_label_2
_geom_torsion_atom_site_label_3
_geom_torsion_atom_site_label_4
_geom_torsion
_geom_torsion_site_symmetry_1
_geom_torsion_site_symmetry_2
_geom_torsion_site_symmetry_3
_geom_torsion_site_symmetry_4
_geom_torsion_publ_flag
O3 Al1 O1 C1 72.1(4) . . . . ?
O4 Al1 O1 C1 -53.9(4) . . . . ?
O2 Al1 O1 C1 -167.3(3) . . . . ?
Li1 Al1 O1 C1 -172.0(4) . . . . ?
O3 Al1 O1 Li1 -115.9(2) . . . . ?
O4 Al1 O1 Li1 118.1(2) . . . . ?
O2 Al1 O1 Li1 4.7(2) . . . . ?
O3 Al1 O2 C4 -77.4(4) . . . . ?
O4 Al1 O2 C4 44.1(4) . . . . ?
O1 Al1 O2 C4 163.7(3) . . . . ?
Li1 Al1 O2 C4 168.4(4) . . . . ?
O3 Al1 O2 Li1 114.1(2) . . . . ?
O4 Al1 O2 Li1 -124.3(2) . . . . ?
O1 Al1 O2 Li1 -4.8(2) . . . . ?
O4 Al1 O3 C7 138.0(5) . . . . ?
O2 Al1 O3 C7 -99.0(5) . . . . ?
O1 Al1 O3 C7 6.9(5) . . . . ?
Li1 Al1 O3 C7 -45.8(5) . . . . ?
O3 Al1 O4 C10 -11.7(4) . . . . ?
O2 Al1 O4 C10 -138.9(4) . . . . ?
O1 Al1 O4 C10 118.1(4) . . . . ?
Li1 Al1 O4 C10 172.2(4) . . . . ?
Al1 O1 C1 C3 -127.6(4) . . . . ?
Li1 O1 C1 C3 63.7(6) . . . . ?
Al1 O1 C1 C2 108.8(4) . . . . ?
Li1 O1 C1 C2 -59.9(5) . . . . ?
O1 C1 C2 F3 -177.8(4) . . . . ?
C3 C1 C2 F3 60.8(6) . . . . ?
O1 C1 C2 F1 -57.6(5) . . . . ?
C3 C1 C2 F1 -179.1(4) . . . . ?
O1 C1 C2 F2 61.0(5) . . . . ?
C3 C1 C2 F2 -60.4(6) . . . . ?
O1 C1 C3 F4 62.7(5) . . . . ?
C2 C1 C3 F4 -175.2(4) . . . . ?
O1 C1 C3 F5 -56.8(5) . . . . ?
C2 C1 C3 F5 65.3(5) . . . . ?
O1 C1 C3 F6 -178.1(4) . . . . ?
C2 C1 C3 F6 -56.0(6) . . . . ?
Al1 O2 C4 C5 -130.0(4) . . . . ?
Li1 O2 C4 C5 34.0(6) . . . . ?
Al1 O2 C4 C6 105.2(4) . . . . ?
Li1 O2 C4 C6 -90.8(5) . . . . ?
O2 C4 C5 F8 60.5(7) . . . . ?
C6 C4 C5 F8 -176.7(5) . . . . ?
O2 C4 C5 F7 -176.1(5) . . . . ?
C6 C4 C5 F7 -53.2(8) . . . . ?
O2 C4 C5 F9 -56.7(6) . . . . ?
C6 C4 C5 F9 66.2(6) . . . . ?
O2 C4 C6 F12 59.0(5) . . . . ?
C5 C4 C6 F12 -63.6(6) . . . . ?
O2 C4 C6 F10 -60.4(5) . . . . ?
C5 C4 C6 F10 177.0(5) . . . . ?
O2 C4 C6 F11 -179.9(4) . . . . ?
C5 C4 C6 F11 57.5(6) . . . . ?
Al1 O3 C7 C8 125.9(5) . . . . ?
Al1 O3 C7 C9 -111.8(5) . . . . ?
O3 C7 C8 F14 54.1(5) . . . . ?
C9 C7 C8 F14 -65.9(6) . . . . ?
O3 C7 C8 F15 178.5(4) . . . . ?
C9 C7 C8 F15 58.5(6) . . . . ?
O3 C7 C8 F13 -65.3(5) . . . . ?
C9 C7 C8 F13 174.7(4) . . . . ?
O3 C7 C9 F18 -61.2(5) . . . . ?
C8 C7 C9 F18 59.8(6) . . . . ?
O3 C7 C9 F16 58.5(6) . . . . ?
C8 C7 C9 F16 179.5(5) . . . . ?
O3 C7 C9 F17 176.5(5) . . . . ?
C8 C7 C9 F17 -62.5(6) . . . . ?
Al1 O4 C10 C12 -122.2(6) . . . . ?
Al1 O4 C10 C11 111.4(4) . . . . ?
O4 C10 C11 F21 60.3(8) . . . . ?
C12 C10 C11 F21 -63.8(9) . . . . ?
O4 C10 C11 F20 -175.4(5) . . . . ?
C12 C10 C11 F20 60.6(8) . . . . ?
O4 C10 C11 F19 -57.8(6) . . . . ?
C12 C10 C11 F19 178.1(7) . . . . ?
O4 C10 C12 F23 54.4(11) . . . . ?
C11 C10 C12 F23 178.8(8) . . . . ?
O4 C10 C12 F22 179.5(8) . . . . ?
C11 C10 C12 F22 -56.1(11) . . . . ?
O4 C10 C12 F24 -61.4(7) . . . . ?
C11 C10 C12 F24 63.0(7) . . . . ?
C13 O11 C14 C15 -172.2(5) . . . . ?
Li1 O11 C14 C15 32.6(6) . . . . ?
C16 O12 C15 C14 -169.9(5) . . . . ?
Li1 O12 C15 C14 34.8(6) . . . . ?
O11 C14 C15 O12 -44.4(6) . . . . ?

_shelx_res_file                  
;
TITL DW_B1_0553 in P-1
    DW_B1_0553.res
    created by SHELXL-2019/2 at 10:25:40 on 12-Mar-2024
CELL  1.54178  10.1045  10.3479  15.5279   78.701   73.361   79.766
ZERR    2.000   0.0006   0.0006   0.0009    0.003    0.003    0.003
LATT  1
SFAC C H LI O F AL
UNIT 32 28 2 12 48 2
SIZE 0.16 0.16 0.16
TEMP -73
L.S. 20
ACTA
REM ===================== outliers ========================
OMIT   2  -4   5
REM =======================================================
ISOR 0.01 $F
BOND $H
CONF
LIST 4
FMAP 2
PLAN -5
WGHT    0.139500    0.981300
FVAR       0.20100
AL1   6    0.309837    0.655997    0.750796    11.00000    0.04751    0.03469 =
         0.05627   -0.01326   -0.01753    0.00195
LI1   3    0.048757    0.807461    0.778226    11.00000    0.05343    0.04668 =
         0.07362   -0.01046   -0.01861    0.00396
F1    5    0.074599    0.440291    0.742068    11.00000    0.16215    0.10053 =
         0.17624    0.02600   -0.08132   -0.06187
F2    5   -0.078909    0.593853    0.705792    11.00000    0.07890    0.12648 =
         0.16509   -0.05339   -0.02146   -0.02590
F3    5    0.026828    0.457298    0.615012    11.00000    0.14159    0.10210 =
         0.18554   -0.06675   -0.06823   -0.03308
F4    5    0.236667    0.782122    0.516230    11.00000    0.14930    0.15325 =
         0.10191    0.02166   -0.05827   -0.06848
F5    5    0.018507    0.803212    0.578852    11.00000    0.13743    0.09264 =
         0.14572   -0.01935   -0.08449    0.03331
F6    5    0.108139    0.661725    0.488707    11.00000    0.16903    0.15045 =
         0.10904   -0.04388   -0.08372   -0.01819
F7    5    0.105832    0.761745    1.070124    11.00000    0.13759    0.26305 =
         0.05946   -0.02513   -0.01905   -0.03475
F8    5    0.060149    0.631140    0.994626    11.00000    0.21799    0.17753 =
         0.13595   -0.00954    0.01597   -0.11798
F9    5   -0.005129    0.836225    0.969987    11.00000    0.07269    0.21229 =
         0.10399   -0.05863   -0.01160    0.01147
F10   5    0.406972    0.896721    0.848100    11.00000    0.11115    0.17259 =
         0.13407   -0.06955   -0.00322   -0.06808
F11   5    0.308777    0.905357    0.987550    11.00000    0.18919    0.14768 =
         0.10847   -0.06606   -0.05927   -0.03413
F12   5    0.202792    0.995434    0.887286    11.00000    0.17442    0.06271 =
         0.16337   -0.02768   -0.06884   -0.00150
F13   5    0.490290    0.978890    0.652471    11.00000    0.14653    0.07723 =
         0.15651   -0.04814   -0.01593    0.00312
F14   5    0.674660    0.852417    0.660711    11.00000    0.12396    0.11941 =
         0.14648   -0.02631   -0.07238   -0.03724
F15   5    0.647709    0.955863    0.532956    11.00000    0.14158    0.09210 =
         0.11965    0.00514   -0.01362   -0.06127
F16   5    0.560496    0.582997    0.538325    11.00000    0.19199    0.11190 =
         0.13524   -0.05715   -0.02882   -0.05762
F17   5    0.679992    0.735375    0.462012    11.00000    0.20845    0.16504 =
         0.08901   -0.05304    0.04436   -0.07715
F18   5    0.724661    0.623747    0.583471    11.00000    0.08986    0.13321 =
         0.18352   -0.07122   -0.02343    0.03014
F19   5    0.565873    0.517874    0.870089    11.00000    0.16872    0.18251 =
         0.21942   -0.09622   -0.07665   -0.04259
F20   5    0.673067    0.325800    0.838014    11.00000    0.10115    0.19845 =
         0.15960   -0.02368   -0.07173    0.03915
F21   5    0.481588    0.346305    0.935397    11.00000    0.15564    0.26067 =
         0.09019    0.04144   -0.04061   -0.00723
F22   5    0.569809    0.207011    0.741171    11.00000    0.21060    0.11346 =
         0.39247   -0.14350   -0.16687    0.09338
F23   5    0.395401    0.307925    0.699068    11.00000    0.23593    0.26561 =
         0.37732   -0.24464   -0.21939    0.11614
F24   5    0.364372    0.228471    0.837496    11.00000    0.22752    0.07309 =
         0.47521   -0.00049   -0.13465   -0.05974
O1    4    0.174354    0.679305    0.697422    11.00000    0.05922    0.04564 =
         0.06881   -0.02317   -0.02991    0.00474
O2    4    0.211413    0.752948    0.833158    11.00000    0.05677    0.04717 =
         0.05814   -0.02036   -0.02115    0.00738
O3    4    0.459889    0.710159    0.683414    11.00000    0.05582    0.07503 =
         0.06685    0.00207   -0.01056   -0.01168
O4    4    0.353581    0.497736    0.802321    11.00000    0.06509    0.04073 =
         0.09360   -0.00544   -0.01796    0.00585
O11   4   -0.150892    0.823390    0.819110    11.00000    0.05626    0.07539 =
         0.09240   -0.01081   -0.00802   -0.00882
O12   4    0.019178    0.995543    0.735890    11.00000    0.06238    0.04990 =
         0.10765   -0.00645   -0.02355    0.00013
C1    1    0.158295    0.614021    0.631829    11.00000    0.06289    0.05529 =
         0.08461   -0.03182   -0.03402    0.00414
AFIX  13
H1A   2    0.247627    0.556735    0.609123    11.00000   -1.20000
AFIX   0
C2    1    0.044648    0.526258    0.672922    11.00000    0.09267    0.06666 =
         0.12586   -0.02668   -0.05213   -0.01389
C3    1    0.129295    0.715052    0.554044    11.00000    0.10120    0.08135 =
         0.08992   -0.02313   -0.05210   -0.00827
C4    1    0.231769    0.762042    0.916279    11.00000    0.07045    0.06112 =
         0.05972   -0.01856   -0.02735    0.00722
AFIX  13
H4A   2    0.303598    0.687101    0.930313    11.00000   -1.20000
AFIX   0
C5    1    0.098932    0.746312    0.989158    11.00000    0.10787    0.13542 =
         0.06124   -0.01796   -0.01592   -0.03201
C6    1    0.287105    0.891319    0.910130    11.00000    0.09224    0.09160 =
         0.08597   -0.04859   -0.02782   -0.00561
C7    1    0.518836    0.777376    0.600186    11.00000    0.06313    0.06078 =
         0.06314   -0.00149   -0.02138   -0.01195
AFIX  13
H7A   2    0.444571    0.815040    0.567966    11.00000   -1.20000
AFIX   0
C8    1    0.585867    0.888944    0.611595    11.00000    0.08599    0.06670 =
         0.08625   -0.00911   -0.02293   -0.01515
C9    1    0.623802    0.678785    0.545772    11.00000    0.10369    0.09291 =
         0.07607   -0.02968   -0.00017   -0.03388
C10   1    0.478053    0.415731    0.783004    11.00000    0.07668    0.04196 =
         0.07763   -0.00751   -0.03179    0.01542
AFIX  13
H10A  2    0.540461    0.461207    0.727347    11.00000   -1.20000
AFIX   0
C11   1    0.546830    0.397242    0.858522    11.00000    0.08692    0.10869 =
         0.11026    0.00466   -0.04023   -0.01048
C12   1    0.455049    0.289617    0.761007    11.00000    0.15072    0.07187 =
         0.26468   -0.07085   -0.12897    0.04928
C13   1   -0.237207    0.736952    0.884453    11.00000    0.08886    0.13852 =
         0.12507    0.00812   -0.01138   -0.04935
AFIX 137
H13A  2   -0.319379    0.732974    0.863991    11.00000   -1.50000
H13B  2   -0.266747    0.770241    0.942833    11.00000   -1.50000
H13C  2   -0.185235    0.647817    0.891758    11.00000   -1.50000
AFIX   0
C14   1   -0.208243    0.958945    0.813001    11.00000    0.05456    0.08807 =
         0.11140   -0.04935   -0.02001    0.01601
AFIX  23
H14A  2   -0.214181    0.992047    0.869818    11.00000   -1.20000
H14B  2   -0.303562    0.968758    0.805181    11.00000   -1.20000
AFIX   0
C15   1   -0.122313    1.035436    0.737053    11.00000    0.07159    0.06337 =
         0.14363   -0.01584   -0.03148    0.02073
AFIX  23
H15A  2   -0.138357    1.021745    0.679689    11.00000   -1.20000
H15B  2   -0.146915    1.131138    0.742048    11.00000   -1.20000
AFIX   0
C16   1    0.113626    1.078894    0.673153    11.00000    0.10100    0.08682 =
         0.15360    0.02329   -0.01721   -0.02729
AFIX 137
H16A  2    0.078620    1.172075    0.679455    11.00000   -1.50000
H16B  2    0.121928    1.065446    0.610985    11.00000   -1.50000
H16C  2    0.205220    1.056427    0.685914    11.00000   -1.50000

AFIX   0
HKLF 4


REM  DW_B1_0553 in P-1
REM wR2 = 0.2494, GooF = S = 1.079, Restrained GooF = 1.174 for all data
REM R1 = 0.0819 for 4090 Fo > 4sig(Fo) and 0.1003 for all 5486 data
REM 435 parameters refined using 144 restraints

END

WGHT      0.1394      0.9810

REM Highest difference peak  0.565,  deepest hole -0.437,  1-sigma level  0.082
Q1    1   0.4313  0.2585  0.9082  11.00000  0.05    0.56
Q2    1   0.4552  0.3683  0.6515  11.00000  0.05    0.53
Q3    1   0.5124  0.4402  0.9050  11.00000  0.05    0.51
Q4    1   0.2999  0.9547  0.8298  11.00000  0.05    0.47
Q5    1   0.3773  0.2375  0.7535  11.00000  0.05    0.45
;
_shelx_res_checksum              71549

_shelx_hkl_file                  
;
  -3   0   0   12.15    0.59
   3   0   0   11.28    0.57
  -4   0   0    3.78    0.34
   4   0   0    3.76    0.31
  -5   0   0    8.93    0.59
   5   0   0    8.16    0.54
  -6   0   0   14.53    0.71
  -6   0   0   15.39    0.89
   6   0   0   15.22    0.85
   6   0   0   15.64    0.71
   6   0   0   14.03    0.72
  -7   0   0    1.31    0.37
  -7   0   0    0.50    0.16
  -7   0   0    0.30    0.19
   7   0   0    0.59    0.16
   7   0   0    0.64    0.17
   7   0   0    0.35    0.21
  -8   0   0    1.09    0.24
  -8   0   0    1.77    0.54
  -8   0   0    1.33    0.21
  -8   0   0    0.94    0.31
   8   0   0    0.98    0.20
   8   0   0    0.98    0.32
   8   0   0    1.07    0.18
  -9   0   0    1.55    0.22
  -9   0   0    2.85    0.40
  -9   0   0    1.06    0.34
  -9   0   0    1.95    0.30
   9   0   0    0.04    0.58
   9   0   0    2.13    0.32
   9   0   0    1.48    0.24
 -10   0   0    0.10    0.16
 -10   0   0    0.28    0.12
 -10   0   0    0.45    0.16
  10   0   0    0.44    0.15
  10   0   0    0.40    0.11
 -11   0   0    0.22    0.11
 -11   0   0    0.20    0.09
  11   0   0    0.15    0.10
  11  -1   0    0.39    0.12
  11  -1   0    0.38    0.16
 -11   1   0    0.22    0.13
 -11   1   0    0.22    0.08
 -11   1   0    0.28    0.10
  10  -1   0   -0.02    0.11
  10  -1   0   -0.06    0.10
 -10   1   0    0.17    0.13
 -10   1   0    0.03    0.11
   9  -1   0    4.84    0.33
   9  -1   0    5.63    0.40
  -9   1   0    5.76    0.43
  -9   1   0    5.00    0.42
  -9   1   0    5.15    0.38
   8  -1   0    6.37    0.38
   8  -1   0    6.23    0.44
   8  -1   0    4.13    0.75
  -8   1   0    5.62    0.40
  -8   1   0    6.07    0.49
  -8   1   0    6.67    0.67
  -8   1   0    5.88    0.47
   7  -1   0    1.28    0.28
   7  -1   0    1.13    0.18
   7  -1   0    1.11    0.18
  -7   1   0    1.31    0.24
  -7   1   0    1.27    0.30
  -7   1   0    1.01    0.23
  -7   1   0    1.34    0.22
   6  -1   0    3.92    0.32
   6  -1   0    3.88    0.41
   6  -1   0    4.24    0.29
  -6   1   0    4.01    0.33
  -6   1   0    3.91    0.63
   5  -1   0   16.21    0.87
  -5   1   0   16.80    0.91
   4  -1   0    2.05    0.26
  -4   1   0    2.68    0.34
   3  -1   0    1.11    0.17
  -3   1   0    1.37    0.20
  -2   1   0  784.85   32.73
  -2  -1   0   20.15    0.89
   2   1   0   20.54    0.88
  -3  -1   0    4.90    0.31
   3   1   0    4.51    0.29
  -4  -1   0    0.24    0.16
   4   1   0    0.40    0.16
  -5  -1   0   43.08    1.92
   5   1   0   42.54    1.90
  -6  -1   0    0.65    0.15
  -6  -1   0    0.27    0.24
   6   1   0    0.61    0.14
   6   1   0    0.40    0.15
   6   1   0    0.14    0.17
  -7  -1   0    6.05    0.40
  -7  -1   0    6.37    0.58
  -7  -1   0    6.18    0.47
   7   1   0    6.69    0.56
   7   1   0    6.54    0.43
   7   1   0    6.78    0.40
  -8  -1   0    3.30    0.50
  -8  -1   0    3.75    0.33
  -8  -1   0    3.35    0.38
   8   1   0    3.23    0.34
   8   1   0    3.07    0.44
   8   1   0    3.62    0.30
  -9  -1   0    0.31    0.17
  -9  -1   0    0.27    0.19
  -9  -1   0    0.28    0.20
  -9  -1   0    0.99    0.45
  -9  -1   0   -0.31    0.32
   9   1   0    0.17    0.13
   9   1   0    0.04    0.33
   9   1   0    0.06    0.17
 -10  -1   0    2.86    0.26
 -10  -1   0    2.65    0.30
 -10  -1   0    2.31    0.28
  10   1   0    2.91    0.29
  10   1   0    2.38    0.21
 -11  -1   0   -0.02    0.08
 -11  -1   0   -0.11    0.09
 -11  -1   0    0.28    0.12
  11   1   0    0.11    0.11
  11  -2   0    0.08    0.09
  11  -2   0   -0.03    0.13
 -11   2   0    0.15    0.08
 -11   2   0   -0.01    0.12
 -11   2   0    0.09    0.07
  10  -2   0    0.20    0.12
  10  -2   0    0.00    0.08
  10  -2   0    0.71    0.22
 -10   2   0    0.18    0.10
 -10   2   0    0.22    0.12
 -10   2   0    0.27    0.15
   9  -2   0    0.95    0.15
   9  -2   0    0.96    0.20
  -9   2   0    0.83    0.20
  -9   2   0    0.80    0.40
  -9   2   0    1.03    0.18
   8  -2   0    0.04    0.14
   8  -2   0    0.21    0.29
   8  -2   0    0.37    0.13
  -8   2   0    0.41    0.20
  -8   2   0    0.19    0.13
  -8   2   0    0.31    0.32
  -8   2   0    0.36    0.19
   7  -2   0    5.61    0.37
   7  -2   0    5.53    0.55
  -7   2   0    5.17    0.44
  -7   2   0    5.65    0.46
  -7   2   0    6.21    0.61
  -7   2   0    4.98    0.47
   6  -2   0    2.82    0.24
   6  -2   0    2.79    0.28
   6  -2   0    2.53    0.38
  -6   2   0    2.98    0.26
  -6   2   0    3.21    0.47
  -6   2   0    2.89    0.34
  -6   2   0    3.08    0.33
  -6   2   0    2.47    0.31
   5  -2   0   55.00    2.43
  -5   2   0   53.22    2.28
  -5   2   0   58.49    2.48
   4  -2   0    0.97    0.20
  -4   2   0    1.15    0.15
  -4   2   0    1.23    0.25
  -3   2   0    0.58    0.09
  -3   2   0    0.54    0.17
   1  -2   0   74.71    3.94
   0  -2   0  155.75    6.94
  -1  -2   0    0.26    0.07
   1   2   0    0.40    0.09
  -2  -2   0   11.50    0.57
   2   2   0   11.79    0.56
  -3  -2   0   26.03    1.18
   3   2   0   26.61    1.16
  -4  -2   0    2.29    0.29
   4   2   0    2.05    0.26
  -5  -2   0  111.37    4.58
   5   2   0  109.08    4.55
  -6  -2   0    4.00    0.30
  -6  -2   0    3.74    0.43
   6   2   0    3.90    0.41
   6   2   0    3.58    0.30
   6   2   0    3.99    0.30
  -7  -2   0   21.96    1.21
  -7  -2   0   20.31    0.97
  -7  -2   0   20.51    1.02
   7   2   0   21.99    1.16
   7   2   0   21.08    0.96
   7   2   0   20.32    0.98
  -8  -2   0   -0.04    0.14
  -8  -2   0    0.15    0.29
  -8  -2   0    0.07    0.19
   8   2   0   -0.08    0.14
   8   2   0   -0.21    0.14
   8   2   0    0.23    0.27
  -9  -2   0   -0.03    0.14
  -9  -2   0    0.09    0.32
  -9  -2   0   -0.03    0.25
  -9  -2   0   -0.11    0.17
   9   2   0    0.23    0.37
   9   2   0   -0.16    0.13
   9   2   0   -0.13    0.16
 -10  -2   0    0.71    0.17
 -10  -2   0    0.94    0.20
 -10  -2   0    0.88    0.20
  10   2   0    0.92    0.15
  10   2   0    0.79    0.18
 -11  -2   0    0.11    0.13
 -11  -2   0    0.10    0.10
 -11  -2   0    0.01    0.08
  11   2   0    0.00    0.10
  10  -3   0    0.52    0.13
  10  -3   0    0.90    0.21
 -10   3   0    0.40    0.12
 -10   3   0    0.98    0.17
 -10   3   0    0.58    0.11
   9  -3   0   -0.05    0.18
   9  -3   0    0.00    0.12
   9  -3   0    0.00    0.10
  -9   3   0    0.08    0.14
  -9   3   0    0.02    0.10
  -9   3   0   -0.10    0.11
   8  -3   0   10.58    0.57
   8  -3   0    9.78    0.50
  -8   3   0    7.96    0.57
  -8   3   0    9.78    0.53
  -8   3   0    9.15    0.81
   7  -3   0    0.25    0.14
   7  -3   0    0.31    0.12
   7  -3   0    0.11    0.24
  -7   3   0    0.20    0.13
  -7   3   0    0.15    0.21
  -7   3   0    0.19    0.16
   6  -3   0   14.23    0.64
   6  -3   0   12.37    0.83
   6  -3   0   12.52    0.67
  -6   3   0   12.10    0.70
  -6   3   0   13.84    0.89
  -6   3   0   13.61    0.73
  -6   3   0   13.38    0.66
   5  -3   0    1.04    0.25
   5  -3   0    0.52    0.15
   5  -3   0    0.89    0.14
  -5   3   0    0.71    0.18
  -5   3   0    0.62    0.14
  -5   3   0    0.82    0.25
   4  -3   0    2.63    0.32
  -4   3   0    2.71    0.34
   3  -3   0    9.71    0.55
  -3   3   0    7.97    0.53
   2  -3   0    1.40    0.21
  -2   3   0    2.13    0.33
   1  -3   0    1.32    0.16
  -1   3   0    1.25    0.15
   0  -3   0  118.10    5.94
  -1  -3   0   91.51    4.97
  -2  -3   0  410.66   18.51
  -3  -3   0  194.67   10.41
  -4  -3   0    3.46    0.35
   4   3   0    3.16    0.32
  -5  -3   0  110.24    4.56
   5   3   0  108.42    4.53
  -6  -3   0    1.50    0.20
  -6  -3   0    1.26    0.30
  -6  -3   0    1.70    0.25
   6   3   0    1.40    0.28
   6   3   0    1.32    0.25
  -7  -3   0    0.60    0.27
  -7  -3   0    0.19    0.16
  -7  -3   0    0.25    0.22
   7   3   0    0.31    0.16
   7   3   0    0.51    0.17
   7   3   0    0.46    0.25
  -8  -3   0    0.49    0.32
  -8  -3   0    0.85    0.23
  -8  -3   0    0.67    0.19
   8   3   0    0.50    0.16
   8   3   0    0.63    0.34
   8   3   0    0.56    0.21
  -9  -3   0    0.14    0.21
  -9  -3   0    0.32    0.40
   9   3   0    0.33    0.17
   9   3   0    1.18    0.77
 -10  -3   0    0.79    0.19
 -10  -3   0    0.80    0.17
 -10  -3   0    0.68    0.19
  10   3   0    0.90    0.19
  10   3   0    0.87    0.14
 -11  -3   0    0.18    0.10
 -11  -3   0    0.04    0.12
 -11  -3   0    0.03    0.09
  11   3   0    0.03    0.12
  10  -4   0    0.01    0.09
 -10   4   0    0.04    0.08
 -10   4   0    0.14    0.12
 -10   4   0   -0.02    0.06
   9  -4   0    1.81    0.28
   9  -4   0    2.26    0.24
  -9   4   0    1.34    0.24
  -9   4   0    1.89    0.20
  -9   4   0    1.49    0.22
   8  -4   0    2.42    0.22
   8  -4   0    2.71    0.30
   8  -4   0    2.62    0.35
  -8   4   0    2.32    0.25
  -8   4   0    1.91    0.44
  -8   4   0    2.42    0.30
  -8   4   0    2.75    0.32
   7  -4   0   26.73    1.28
   7  -4   0   23.43    1.45
   7  -4   0   27.53    1.25
   7  -4   0   26.97    1.19
  -7   4   0   28.89    1.23
  -7   4   0   28.50    1.27
  -7   4   0   27.15    1.30
   6  -4   0   10.15    0.68
   6  -4   0   11.76    0.64
   6  -4   0    9.95    0.74
  -6   4   0    9.92    0.71
  -6   4   0    8.81    0.57
  -6   4   0   10.42    0.78
  -6   4   0    9.88    0.54
   5  -4   0   64.55    2.98
   5  -4   0   67.00    2.85
   5  -4   0   67.35    2.81
   5  -4   0   71.71    3.11
  -5   4   0   65.17    2.81
  -5   4   0   74.35    2.90
  -5   4   0   70.76    3.07
   4  -4   0    1.87    0.30
   4  -4   0    1.54    0.30
  -4   4   0    2.33    0.20
  -4   4   0    1.76    0.32
   3  -4   0   15.48    0.87
  -3   4   0   16.98    0.88
   2  -4   0    1.12    0.24
  -2   4   0    1.38    0.27
   1  -4   0   27.26    1.27
  -1   4   0   25.09    1.20
   0  -4   0   64.75    4.43
  -1  -4   0   51.93    2.22
  -2  -4   0   13.49    0.72
   2   4   0   13.67    0.71
  -3  -4   0    7.90    0.53
   3   4   0    8.30    0.52
  -4  -4   0   41.49    1.86
   4   4   0   40.43    1.83
  -5  -4   0   17.84    1.02
  -5  -4   0   19.07    0.88
   5   4   0   20.34    0.88
   5   4   0   18.37    1.00
  -6  -4   0   16.39    0.78
  -6  -4   0   15.53    0.96
  -6  -4   0   15.79    0.82
   6   4   0   15.51    0.78
   6   4   0   16.94    0.95
   6   4   0   16.63    0.78
  -7  -4   0    0.40    0.23
  -7  -4   0    0.28    0.28
  -7  -4   0    0.35    0.17
   7   4   0    0.30    0.29
   7   4   0    0.33    0.24
  -8  -4   0   10.03    0.86
  -8  -4   0   11.18    0.61
  -8  -4   0   11.27    0.67
   8   4   0   11.35    0.63
   8   4   0   10.33    0.58
   8   4   0    9.78    0.83
  -9  -4   0    0.16    0.19
  -9  -4   0    0.60    0.38
  -9  -4   0    0.36    0.16
   9   4   0    0.48    0.15
   9   4   0    0.31    0.22
   9   4   0    0.38    0.20
 -10  -4   0    0.59    0.19
 -10  -4   0    0.65    0.15
 -10  -4   0    0.54    0.17
  10   4   0    0.60    0.17
 -11  -4   0    0.18    0.15
 -11  -4   0    0.14    0.09
 -11  -4   0    0.04    0.09
  11   4   0    0.05    0.11
   9  -5   0    1.92    0.21
  -9   5   0    1.65    0.17
  -9   5   0    1.27    0.19
  -9   5   0    2.01    0.24
   8  -5   0    0.48    0.12
   8  -5   0    0.27    0.13
  -8   5   0    0.50    0.17
  -8   5   0    0.51    0.13
  -8   5   0    0.53    0.17
   7  -5   0    7.31    0.46
   7  -5   0    6.06    0.41
  -7   5   0    6.59    0.41
  -7   5   0    7.62    0.50
  -7   5   0    5.85    0.46
   6  -5   0    0.79    0.33
   6  -5   0    0.79    0.27
   6  -5   0    0.49    0.14
   6  -5   0    0.85    0.15
  -6   5   0    0.57    0.28
  -6   5   0    0.60    0.15
  -6   5   0    0.66    0.16
  -6   5   0    0.76    0.20
   5  -5   0    0.44    0.28
   5  -5   0    0.57    0.22
   5  -5   0    0.49    0.13
   5  -5   0    0.27    0.13
  -5   5   0    0.66    0.18
  -5   5   0    0.40    0.15
  -5   5   0    0.56    0.14
  -5   5   0    0.28    0.18
   4  -5   0   65.38    2.63
   4  -5   0   63.98    2.66
  -4   5   0   62.18    2.85
  -4   5   0   61.93    2.63
  -4   5   0   65.73    2.69
   3  -5   0    4.98    0.34
   3  -5   0    5.75    0.33
   3  -5   0    5.46    0.46
  -3   5   0    5.06    0.32
  -3   5   0    5.64    0.46
   2  -5   0    2.53    0.30
  -2   5   0    2.74    0.32
  -1   5   0   71.88    3.07
   0  -5   0   22.41    1.08
   0   5   0   20.63    1.04
  -1  -5   0    4.88    0.41
   1   5   0    5.08    0.40
  -2  -5   0   72.62    3.13
   2   5   0   74.32    3.11
  -3  -5   0   56.51    2.46
   3   5   0   55.01    2.42
  -4  -5   0    0.12    0.17
  -4  -5   0    0.31    0.15
   4   5   0    0.16    0.16
   4   5   0    0.01    0.13
  -5  -5   0    0.62    0.28
  -5  -5   0    1.08    0.19
  -5  -5   0    1.03    0.23
   5   5   0    0.67    0.28
   5   5   0    0.41    0.17
   5   5   0    0.57    0.15
  -6  -5   0    0.34    0.24
  -6  -5   0    0.16    0.17
  -6  -5   0   -0.06    0.18
   6   5   0    0.27    0.15
   6   5   0    0.04    0.14
   6   5   0    0.12    0.24
  -7  -5   0   11.70    0.90
  -7  -5   0   13.07    0.72
  -7  -5   0   12.03    0.66
   7   5   0   13.33    0.69
   7   5   0   13.16    0.89
   7   5   0   11.81    0.65
  -8  -5   0    0.32    0.37
  -8  -5   0    0.41    0.22
  -8  -5   0    0.32    0.17
   8   5   0    0.67    0.41
   8   5   0    0.16    0.18
   8   5   0    0.41    0.16
  -9  -5   0    0.36    0.19
  -9  -5   0    0.55    0.17
   9   5   0    0.77    0.21
   9   5   0    0.31    0.17
   9   5   0    0.55    0.15
 -10  -5   0    0.00    0.13
 -10  -5   0    0.11    0.12
 -10  -5   0    0.01    0.11
  10   5   0   -0.08    0.13
  10   5   0   -0.46    0.20
  10   5   0   -0.12    0.08
 -11  -5   0   -0.03    0.11
 -11  -5   0   -0.04    0.08
  11   5   0   -0.04    0.10
   9  -6   0    0.08    0.08
  -9   6   0   -0.08    0.05
  -9   6   0   -0.03    0.07
  -9   6   0    0.07    0.11
   8  -6   0    1.10    0.17
  -8   6   0    1.09    0.15
  -8   6   0    1.17    0.19
  -8   6   0    1.29    0.19
   7  -6   0    1.08    0.19
   7  -6   0    1.10    0.14
  -7   6   0    0.90    0.18
  -7   6   0    1.12    0.19
  -7   6   0    0.73    0.14
   6  -6   0   13.16    0.63
   6  -6   0   13.07    0.69
  -6   6   0   13.16    0.71
  -6   6   0   11.47    0.69
  -6   6   0   12.77    0.95
  -6   6   0   13.48    0.66
   5  -6   0    0.81    0.24
   5  -6   0    0.97    0.19
   5  -6   0    1.05    0.15
  -5   6   0    1.19    0.22
  -5   6   0    1.11    0.17
  -5   6   0    1.37    0.38
  -5   6   0    1.18    0.22
   4  -6   0    0.36    0.18
   4  -6   0    0.43    0.15
   4  -6   0    0.23    0.11
   4  -6   0    0.45    0.26
  -4   6   0    0.43    0.15
  -4   6   0    0.08    0.12
  -4   6   0    0.25    0.14
  -4   6   0    0.34    0.24
   3  -6   0    1.43    0.32
   3  -6   0    0.76    0.25
   3  -6   0    1.55    0.23
   3  -6   0    1.42    0.18
  -3   6   0    0.88    0.18
  -3   6   0    1.61    0.22
  -3   6   0    1.22    0.29
  -3   6   0    1.21    0.16
   2  -6   0    0.29    0.19
  -2   6   0    0.26    0.10
  -2   6   0    0.29    0.19
  -2   6   0    0.24    0.15
   1  -6   0    1.06    0.29
   1  -6   0    0.69    0.14
   1  -6   0    0.93    0.26
   1  -6   0    1.01    0.24
  -1   6   0    0.70    0.13
   0  -6   0    5.94    0.49
   0   6   0    6.48    0.49
  -1  -6   0   11.02    0.71
   1   6   0   12.24    0.72
  -2  -6   0    1.93    0.34
  -2  -6   0    2.01    0.29
   2   6   0    1.23    0.24
   2   6   0    1.87    0.22
  -3  -6   0   18.30    1.01
  -3  -6   0   16.87    0.86
  -3  -6   0   18.46    0.82
   3   6   0   17.81    0.80
   3   6   0   17.42    0.84
   3   6   0   17.47    0.96
  -4  -6   0    6.49    0.40
  -4  -6   0    6.13    0.45
  -4  -6   0    5.76    0.54
   4   6   0    5.68    0.41
   4   6   0    6.46    0.37
   4   6   0    5.79    0.51
  -5  -6   0    6.41    0.60
  -5  -6   0    7.07    0.43
  -5  -6   0    5.81    0.47
   5   6   0    5.93    0.56
   5   6   0    6.27    0.40
   5   6   0    6.70    0.44
  -6  -6   0   31.58    1.41
  -6  -6   0   29.57    1.36
  -6  -6   0   30.42    1.62
   6   6   0   29.93    1.58
   6   6   0   30.30    1.35
   6   6   0   30.81    1.37
  -7  -6   0    2.61    0.33
  -7  -6   0    3.03    0.55
  -7  -6   0    2.53    0.28
   7   6   0    2.05    0.26
   7   6   0    2.87    0.45
   7   6   0    2.78    0.31
  -8  -6   0   -0.18    0.17
  -8  -6   0   -0.53    0.36
  -8  -6   0    0.04    0.15
   8   6   0   -0.08    0.12
   8   6   0    1.14    0.51
   8   6   0   -0.14    0.16
  -9  -6   0    0.81    0.17
  -9  -6   0    0.69    0.19
   9   6   0    0.64    0.17
   9   6   0    0.50    0.13
 -10  -6   0    0.20    0.14
 -10  -6   0    0.22    0.11
  10   6   0    0.32    0.13
  10   6   0    0.26    0.14
  10   6   0    0.50    0.18
   8  -7   0    0.07    0.09
  -8   7   0    0.03    0.06
  -8   7   0   -0.02    0.07
  -8   7   0    0.07    0.16
   7  -7   0    0.71    0.11
   7  -7   0    1.09    0.17
  -7   7   0    0.63    0.13
  -7   7   0    0.99    0.23
  -7   7   0    0.73    0.12
   6  -7   0    2.15    0.25
   6  -7   0    2.36    0.21
  -6   7   0    2.58    0.23
  -6   7   0    1.85    0.24
  -6   7   0    2.55    0.30
   5  -7   0   -0.20    0.25
   5  -7   0    0.19    0.10
   5  -7   0    0.19    0.13
  -5   7   0    0.08    0.15
  -5   7   0    0.06    0.09
  -5   7   0   -0.01    0.27
  -5   7   0    0.14    0.14
   4  -7   0    0.92    0.42
   4  -7   0    0.56    0.16
   4  -7   0    0.46    0.12
  -4   7   0    0.73    0.19
  -4   7   0    1.05    0.40
  -4   7   0    0.66    0.17
  -4   7   0    0.36    0.11
   3  -7   0   18.37    0.90
   3  -7   0   18.28    0.84
   3  -7   0   17.95    1.10
  -3   7   0   17.85    0.84
  -3   7   0   17.18    0.87
  -3   7   0   20.17    1.06
   2  -7   0   12.86    0.85
   2  -7   0   12.48    0.66
   2  -7   0   12.21    0.61
  -2   7   0   12.21    0.82
  -2   7   0   12.34    0.64
  -2   7   0   12.92    0.61
  -2   7   0   11.53    0.65
   1  -7   0    0.71    0.20
   1  -7   0    0.63    0.14
   1  -7   0    1.03    0.33
  -1   7   0    0.50    0.12
  -1   7   0    0.62    0.16
  -1   7   0    0.69    0.27
  -1   7   0    0.84    0.21
   0  -7   0    2.26    0.29
   0  -7   0    1.23    0.17
   0  -7   0    1.47    0.29
   0   7   0    2.17    0.28
   0   7   0    1.24    0.26
   0   7   0    1.67    0.19
  -1  -7   0    1.48    0.19
  -1  -7   0    1.08    0.29
  -1  -7   0    1.29    0.21
   1   7   0    1.55    0.33
   1   7   0    1.55    0.19
   1   7   0    1.83    0.25
  -2  -7   0    7.08    0.48
  -2  -7   0    6.62    0.59
  -2  -7   0    7.61    0.42
   2   7   0    7.21    0.57
   2   7   0    7.16    0.40
   2   7   0    7.11    0.46
  -3  -7   0    8.16    0.51
  -3  -7   0    7.93    0.45
  -3  -7   0    7.87    0.65
   3   7   0    7.09    0.48
   3   7   0    7.66    0.61
   3   7   0    7.14    0.42
  -4  -7   0    8.59    0.54
  -4  -7   0    7.72    0.47
  -4  -7   0    7.41    0.67
   4   7   0    7.59    0.49
   4   7   0    7.96    0.65
   4   7   0    7.06    0.43
  -5  -7   0    1.99    0.32
  -5  -7   0    2.15    0.47
  -5  -7   0    2.11    0.25
   5   7   0    1.65    0.23
   5   7   0    2.24    0.40
   5   7   0    2.09    0.27
  -6  -7   0    4.69    0.38
  -6  -7   0    5.07    0.45
  -6  -7   0    4.84    0.64
   6   7   0    4.53    0.36
   6   7   0    5.08    0.41
   6   7   0    5.33    0.63
  -7  -7   0    1.50    0.26
  -7  -7   0    1.90    0.48
  -7  -7   0    2.14    0.36
   7   7   0    1.75    0.60
   7   7   0    1.85    0.34
   7   7   0    1.47    0.32
  -8  -7   0    0.08    0.17
  -8  -7   0    0.03    0.14
   8   7   0   -0.08    0.16
   8   7   0    0.08    0.13
  -9  -7   0   -0.09    0.13
  -9  -7   0    0.09    0.12
   9   7   0    0.02    0.10
   9   7   0    0.04    0.14
 -10  -7   0    0.05    0.09
 -10  -7   0    0.03    0.13
  10   7   0    0.00    0.13
  10   7   0   -0.09    0.11
   7  -8   0    0.43    0.12
  -7   8   0    0.37    0.10
  -7   8   0    0.23    0.12
  -7   8   0    0.51    0.10
   6  -8   0    0.18    0.11
   6  -8   0    0.05    0.09
  -6   8   0    0.15    0.09
  -6   8   0    0.24    0.11
  -6   8   0    0.20    0.17
   5  -8   0    0.95    0.15
   5  -8   0    0.90    0.19
  -5   8   0    0.98    0.15
  -5   8   0    1.75    0.25
  -5   8   0    1.14    0.18
   4  -8   0    2.22    0.34
   4  -8   0    4.40    0.91
  -4   8   0    3.00    0.38
  -4   8   0    1.99    0.28
  -4   8   0    3.47    0.32
   3  -8   0    0.04    0.10
   3  -8   0    0.23    0.15
   3  -8   0    0.39    0.28
  -3   8   0    0.05    0.12
  -3   8   0    0.15    0.26
  -3   8   0    0.29    0.13
  -3   8   0    0.09    0.09
   2  -8   0   14.08    0.76
   2  -8   0   15.12    0.71
   2  -8   0   17.32    1.41
  -2   8   0   14.32    0.76
  -2   8   0   13.50    0.69
  -2   8   0   13.79    0.96
  -2   8   0   15.04    0.74
   1  -8   0    6.10    0.45
   1  -8   0    6.25    0.62
   1  -8   0    5.88    0.39
  -1   8   0    6.44    0.46
  -1   8   0    6.67    0.60
  -1   8   0    6.05    0.41
  -1   8   0    6.63    0.38
   0  -8   0    1.20    0.18
   0  -8   0    0.90    0.20
   0  -8   0    1.02    0.31
   0   8   0    1.45    0.40
   0   8   0    1.26    0.18
   0   8   0    1.78    0.40
  -1  -8   0   16.34    0.79
  -1  -8   0   16.58    1.06
  -1  -8   0   16.29    1.02
   1   8   0   16.33    1.03
   1   8   0   17.17    0.78
   1   8   0   16.37    0.85
  -2  -8   0    0.59    0.16
  -2  -8   0    0.55    0.20
  -2  -8   0    0.34    0.26
   2   8   0    0.72    0.16
   2   8   0    1.23    0.31
   2   8   0    0.67    0.29
  -3  -8   0    8.59    0.57
  -3  -8   0    9.28    0.52
  -3  -8   0    8.03    0.74
   3   8   0    8.89    0.72
   3   8   0    8.99    0.48
   3   8   0    8.71    0.54
  -4  -8   0    2.93    0.36
  -4  -8   0    2.51    0.69
  -4  -8   0    2.15    0.27
   4   8   0    2.60    0.53
   4   8   0    2.44    0.26
   4   8   0    2.47    0.30
  -5  -8   0    1.10    0.25
  -5  -8   0    0.76    0.19
  -5  -8   0    0.57    0.38
   5   8   0    0.58    0.34
   5   8   0    0.89    0.18
   5   8   0    0.42    0.17
  -6  -8   0   -0.21    0.21
  -6  -8   0   -0.34    0.46
   6   8   0   -0.29    0.20
   6   8   0    0.04    0.44
   6   8   0   -0.46    0.22
  -7  -8   0    1.37    0.25
  -7  -8   0    1.60    0.23
   7   8   0    1.36    0.22
   7   8   0    1.22    0.19
  -8  -8   0   -0.01    0.12
  -8  -8   0    0.10    0.18
  -8  -8   0    0.15    0.15
   8   8   0    0.01    0.14
   8   8   0   -0.10    0.11
  -9  -8   0    1.56    0.17
  -9  -8   0    1.14    0.18
   9   8   0    0.81    0.13
   6  -9   0    0.80    0.14
  -6   9   0    0.80    0.16
  -6   9   0    0.63    0.11
   5  -9   0    0.10    0.08
   5  -9   0   -0.05    0.10
  -5   9   0    0.03    0.08
  -5   9   0   -0.02    0.11
  -5   9   0   -0.09    0.11
   4  -9   0    0.69    0.13
   4  -9   0    0.81    0.18
  -4   9   0    1.01    0.16
  -4   9   0    0.69    0.18
  -4   9   0    1.07    0.20
   3  -9   0    1.90    0.21
   3  -9   0    1.98    0.29
  -3   9   0    1.74    0.22
  -3   9   0    2.06    0.27
   2  -9   0    0.21    0.70
   2  -9   0    1.31    0.32
  -2   9   0    0.92    0.28
  -2   9   0    0.75    0.21
  -2   9   0    1.75    0.42
   1  -9   0    1.12    0.23
   1  -9   0    0.84    0.36
   1  -9   0    0.94    0.17
  -1   9   0    1.03    0.35
  -1   9   0    1.01    0.23
  -1   9   0    1.11    0.18
   0  -9   0    5.25    0.63
   0  -9   0    4.82    0.35
   0  -9   0    5.06    0.42
   0   9   0    5.26    0.34
   0   9   0    5.17    0.42
   0   9   0    4.97    0.58
  -1  -9   0    0.33    0.28
  -1  -9   0    1.15    0.20
  -1  -9   0    0.85    0.23
   1   9   0    1.09    0.18
   1   9   0    0.77    0.21
   1   9   0    0.90    0.33
  -2  -9   0    1.08    0.43
  -2  -9   0    0.63    0.20
  -2  -9   0    0.60    0.17
   2   9   0    0.70    0.15
   2   9   0    0.72    0.34
  -3  -9   0    1.67    0.23
  -3  -9   0    2.11    0.50
  -3  -9   0    2.06    0.30
   3   9   0    2.15    0.47
   3   9   0    1.70    0.24
   3   9   0    1.88    0.22
  -4  -9   0    2.84    0.53
  -4  -9   0    2.65    0.30
  -4  -9   0    2.68    0.33
   4   9   0    2.86    0.48
   4   9   0    2.81    0.32
  -5  -9   0    0.27    0.15
  -5  -9   0    0.23    0.18
   5   9   0    0.32    0.17
   5   9   0    0.43    0.15
  -6  -9   0    0.46    0.16
  -6  -9   0    0.42    0.16
   6   9   0    0.60    0.19
   6   9   0    0.24    0.13
   6   9   0    0.18    0.22
  -7  -9   0   -0.05    0.11
  -7  -9   0   -0.14    0.12
   7   9   0    0.02    0.11
   7   9   0    0.22    0.15
  -8  -9   0    0.08    0.13
  -8  -9   0    0.17    0.11
  -8  -9   0   -0.10    0.15
   8   9   0    0.16    0.13
   8   9   0    0.25    0.09
   5 -10   0    1.73    0.18
  -5  10   0    1.70    0.19
  -5  10   0    1.73    0.15
   4 -10   0   -0.01    0.13
   4 -10   0    0.06    0.11
  -4  10   0   -0.03    0.07
  -4  10   0   -0.16    0.11
   3 -10   0    0.02    0.12
   3 -10   0    0.12    0.10
  -3  10   0    0.14    0.14
  -3  10   0   -0.01    0.08
   2 -10   0    2.62    0.29
   2 -10   0    3.17    0.24
  -2  10   0    3.24    0.32
  -2  10   0    3.06    0.24
   1 -10   0    1.30    0.18
   1 -10   0    1.32    0.21
  -1  10   0    1.57    0.19
  -1  10   0    1.24    0.21
   0 -10   0   -0.05    0.12
   0 -10   0   -0.05    0.16
   0  10   0    0.15    0.11
   0  10   0    0.01    0.17
  -1 -10   0    0.30    0.15
  -1 -10   0    0.33    0.15
   1  10   0    0.21    0.12
   1  10   0    0.51    0.19
  -2 -10   0    6.60    0.47
  -2 -10   0    7.11    0.43
   2  10   0    6.54    0.47
   2  10   0    6.41    0.39
  -3 -10   0    7.61    0.52
  -3 -10   0    7.00    0.45
  -3 -10   0    7.45    0.50
   3  10   0    7.50    0.48
   3  10   0    7.20    0.42
  -4 -10   0    0.09    0.13
  -4 -10   0    0.06    0.16
   4  10   0   -0.13    0.13
   4  10   0    0.04    0.12
  -5 -10   0    0.26    0.13
  -5 -10   0    0.40    0.17
   5  10   0    0.18    0.12
   5  10   0    0.69    0.17
  -6 -10   0    0.84    0.15
  -6 -10   0    0.52    0.14
   6  10   0    0.62    0.12
   6  10   0    1.02    0.19
  -7 -10   0   -0.01    0.11
  -7 -10   0    0.06    0.10
  -7 -10   0    0.14    0.14
   7  10   0    0.13    0.12
   7  10   0    0.12    0.09
   3 -11   0    0.43    0.12
  -3  11   0    0.20    0.12
  -3  11   0    0.48    0.09
   2 -11   0    0.57    0.14
   2 -11   0    0.27    0.12
  -2  11   0    0.47    0.16
  -2  11   0    0.47    0.10
   1 -11   0    2.63    0.21
   1 -11   0    3.29    0.29
  -1  11   0    3.07    0.28
  -1  11   0    3.08    0.23
   0 -11   0    0.01    0.11
   0 -11   0    0.06    0.11
   0  11   0    0.12    0.09
   0  11   0    0.20    0.14
  -1 -11   0    0.17    0.15
  -1 -11   0    0.22    0.14
   1  11   0    0.35    0.17
   1  11   0    0.23    0.11
  -2 -11   0    2.51    0.30
  -2 -11   0    2.48    0.28
  -2 -11   0    2.25    0.28
   2  11   0    2.79    0.34
   2  11   0    2.39    0.22
  -3 -11   0    1.21    0.24
  -3 -11   0    1.05    0.16
   3  11   0    1.49    0.22
  -4 -11   0    0.05    0.11
  -4 -11   0    0.25    0.13
   4  11   0    0.11    0.09
   4  11   0    0.23    0.13
  -5 -11   0    0.09    0.09
  -5 -11   0   -0.12    0.10
   5  11   0   -0.28    0.12
   5  11   0   -0.02    0.11
   5  11   0    0.14    0.09
  -6 -11   0    0.11    0.11
  -6 -11   0   -0.02    0.09
  -6 -11   0   -0.03    0.08
   6  11   0    0.07    0.11
   6  11   0   -0.03    0.07
   0 -12   0    1.35    0.17
   0 -12   0    0.91    0.18
   0 -12   0    1.50    0.17
   0  12   0    1.59    0.15
   0  12   0    1.13    0.16
  -1 -12   0    0.08    0.11
  -1 -12   0    0.19    0.11
  -1 -12   0    0.27    0.13
   1  12   0    0.12    0.13
  -2 -12   0    2.07    0.21
   2  12   0    2.74    0.27
   2  12   0    2.37    0.19
  -3 -12   0    0.02    0.09
   3  12   0    0.06    0.07
   3  12   0    0.15    0.12
   2  12  -1    0.02    0.11
   2  12  -1   -0.03    0.07
  -2 -12   1   -0.03    0.08
  -2 -12   1    0.25    0.12
   1  12  -1    1.96    0.20
  -1 -12   1    2.04    0.21
  -1 -12   1    1.66    0.18
   0 -12   1    0.71    0.14
   5  11  -1    0.02    0.11
   5  11  -1    0.18    0.09
  -5 -11   1   -0.01    0.10
  -5 -11   1    0.20    0.16
   4  11  -1    0.27    0.14
   4  11  -1    0.14    0.09
  -4 -11   1    0.24    0.11
  -4 -11   1    0.17    0.12
   3  11  -1    1.54    0.20
   3  11  -1    1.28    0.15
  -3 -11   1    1.09    0.15
   2  11  -1    0.85    0.18
   2  11  -1    0.48    0.15
  -2 -11   1    0.40    0.17
  -2 -11   1    0.50    0.18
  -2 -11   1    0.43    0.12
   1  11  -1   -0.21    0.12
   1  11  -1   -0.10    0.09
  -1 -11   1    0.05    0.13
  -1 -11   1   -0.12    0.15
  -1 -11   1    0.21    0.11
   0  11  -1    0.01    0.11
   0  11  -1    0.18    0.13
   0 -11   1   -0.08    0.10
   0 -11   1    0.16    0.14
  -1  11  -1    0.20    0.10
  -1  11  -1    0.20    0.15
   1 -11   1    0.00    0.13
   1 -11   1    0.08    0.11
  -2  11  -1    2.59    0.26
  -2  11  -1    3.22    0.21
   2 -11   1    3.14    0.25
  -3  11  -1    0.76    0.11
  -3  11  -1    0.54    0.15
   3 -11   1    0.62    0.12
   7  10  -1   -0.04    0.10
   7  10  -1    0.01    0.08
  -7 -10   1    0.00    0.11
  -7 -10   1   -0.05    0.10
  -7 -10   1    0.22    0.08
   6  10  -1   -0.04    0.09
   6  10  -1    0.08    0.12
  -6 -10   1   -0.16    0.09
  -6 -10   1   -0.02    0.11
   5  10  -1   -0.04    0.10
   5  10  -1    0.01    0.14
  -5 -10   1    0.02    0.13
  -5 -10   1    0.00    0.17
   4  10  -1    0.13    0.13
   4  10  -1   -0.07    0.14
  -4 -10   1    0.10    0.15
  -4 -10   1   -0.09    0.12
   3  10  -1    0.20    0.13
   3  10  -1    0.47    0.17
  -3 -10   1    0.20    0.26
  -3 -10   1    0.22    0.14
  -3 -10   1    0.56    0.20
   2  10  -1    2.04    0.26
   2  10  -1    1.98    0.22
  -2 -10   1    2.20    0.24
  -2 -10   1    2.38    0.31
   1  10  -1    0.12    0.16
   1  10  -1   -0.04    0.10
  -1 -10   1   -0.14    0.15
  -1 -10   1   -0.08    0.13
   0  10  -1    0.06    0.15
   0  10  -1    0.02    0.10
   0 -10   1   -0.14    0.12
   0 -10   1    0.01    0.12
  -1  10  -1    3.52    0.36
  -1  10  -1    2.36    0.23
   1 -10   1    2.54    0.24
   1 -10   1    2.57    0.29
  -2  10  -1   -0.01    0.14
  -2  10  -1   -0.03    0.09
   2 -10   1    0.27    0.16
   2 -10   1   -0.05    0.10
   2 -10   1    0.17    0.16
  -3  10  -1    1.50    0.17
   3 -10   1    2.16    0.26
  -4  10  -1    0.16    0.09
  -4  10  -1    0.25    0.14
   4 -10   1    0.15    0.11
  -5  10  -1    0.13    0.12
  -5  10  -1   -0.04    0.06
   5 -10   1    0.05    0.09
   8   9  -1    0.49    0.10
   8   9  -1    0.74    0.14
  -8  -9   1    0.59    0.13
  -8  -9   1    0.79    0.14
   7   9  -1    0.10    0.11
   7   9  -1    0.14    0.13
  -7  -9   1    0.06    0.12
  -7  -9   1    0.03    0.13
  -7  -9   1    0.17    0.12
   6   9  -1    0.45    0.14
   6   9  -1    0.54    0.18
  -6  -9   1    0.47    0.15
  -6  -9   1    0.66    0.16
   5   9  -1    0.97    0.18
   5   9  -1    1.02    0.20
  -5  -9   1    0.97    0.20
  -5  -9   1    1.38    0.25
   4   9  -1    0.36    0.17
   4   9  -1    0.22    0.38
  -4  -9   1    0.20    0.15
  -4  -9   1    0.29    0.19
  -4  -9   1    0.98    0.46
   3   9  -1    0.29    0.32
   3   9  -1    0.24    0.19
   3   9  -1    0.16    0.13
  -3  -9   1    0.20    0.15
  -3  -9   1    0.67    0.23
  -3  -9   1   -0.28    0.36
  -3  -9   1    0.12    0.18
   2   9  -1    3.59    0.53
   2   9  -1    3.56    0.29
   2   9  -1    3.47    0.36
  -2  -9   1    3.03    0.36
  -2  -9   1    3.75    0.61
  -2  -9   1    3.77    0.32
   1   9  -1    5.66    0.37
   1   9  -1    5.63    0.44
   1   9  -1    5.83    0.63
  -1  -9   1    5.83    0.39
  -1  -9   1    6.15    0.70
  -1  -9   1    6.22    0.46
   0   9  -1    4.06    0.30
   0   9  -1    3.78    0.38
   0   9  -1    3.50    0.55
   0  -9   1    4.13    0.38
   0  -9   1    4.02    0.31
   0  -9   1    3.84    0.64
  -1   9  -1   -0.06    0.27
  -1   9  -1    0.26    0.19
  -1   9  -1   -0.07    0.10
   1  -9   1   -0.07    0.14
   1  -9   1    0.26    0.13
   1  -9   1   -0.32    0.31
  -2   9  -1    1.99    0.29
  -2   9  -1    1.34    0.19
   2  -9   1    1.87    0.21
   2  -9   1    1.66    0.25
  -3   9  -1    0.75    0.14
  -3   9  -1    1.36    0.25
   3  -9   1    0.76    0.19
   3  -9   1    0.75    0.15
  -4   9  -1    5.90    0.35
  -4   9  -1    5.96    0.42
   4  -9   1    5.62    0.39
  -5   9  -1    1.17    0.20
  -5   9  -1    1.24    0.16
   5  -9   1    1.58    0.21
  -6   9  -1    0.05    0.07
  -6   9  -1    0.28    0.15
   6  -9   1    0.11    0.09
   9   8  -1   -0.02    0.13
   9   8  -1   -0.07    0.07
   9   8  -1    0.06    0.11
  -9  -8   1   -0.06    0.10
  -9  -8   1    0.02    0.12
   8   8  -1    0.16    0.10
   8   8  -1    0.18    0.15
  -8  -8   1    0.31    0.12
  -8  -8   1    0.07    0.16
   7   8  -1    1.90    0.23
   7   8  -1    2.18    0.26
  -7  -8   1    1.94    0.26
  -7  -8   1    2.45    0.26
   6   8  -1    0.60    0.42
   6   8  -1    1.04    0.19
   6   8  -1    1.55    0.24
  -6  -8   1    1.33    0.25
  -6  -8   1    0.81    0.47
  -6  -8   1    1.31    0.21
   5   8  -1    3.31    0.51
   5   8  -1    3.43    0.36
   5   8  -1    3.98    0.32
  -5  -8   1    3.96    0.59
  -5  -8   1    3.60    0.38
  -5  -8   1    3.64    0.32
   4   8  -1   -0.07    0.13
   4   8  -1    0.24    0.31
   4   8  -1    0.10    0.18
  -4  -8   1   -0.26    0.17
  -4  -8   1   -0.23    0.32
  -4  -8   1    0.02    0.16
   3   8  -1    0.18    0.14
   3   8  -1    0.07    0.39
   3   8  -1   -0.10    0.17
  -3  -8   1    0.06    0.18
  -3  -8   1    0.15    0.31
  -3  -8   1    0.30    0.16
   2   8  -1    0.45    0.26
   2   8  -1    0.30    0.17
   2   8  -1    0.31    0.14
  -2  -8   1    0.32    0.28
  -2  -8   1    0.38    0.17
  -2  -8   1    0.22    0.16
   1   8  -1    0.10    0.24
   1   8  -1    0.12    0.12
  -1  -8   1    0.13    0.13
  -1  -8   1    0.22    0.16
  -1  -8   1    0.62    0.35
   0   8  -1    2.73    0.24
   0   8  -1    3.66    0.46
   0   8  -1    3.00    0.48
   0  -8   1    2.66    0.25
   0  -8   1    1.61    0.33
   0  -8   1    2.21    0.26
  -1   8  -1    6.52    0.39
  -1   8  -1    7.18    0.48
  -1   8  -1    6.27    0.61
   1  -8   1    6.66    0.47
   1  -8   1    6.91    0.40
   1  -8   1    6.70    0.64
  -2   8  -1    0.23    0.25
  -2   8  -1    0.05    0.17
  -2   8  -1    0.22    0.11
   2  -8   1   -0.01    0.48
   2  -8   1    0.23    0.13
   2  -8   1    0.29    0.17
  -3   8  -1    2.67    0.33
  -3   8  -1    1.94    0.22
  -3   8  -1    1.75    0.23
  -3   8  -1    2.46    0.50
   3  -8   1    2.37    0.29
   3  -8   1    2.28    0.23
  -4   8  -1    1.15    0.19
  -4   8  -1    0.48    0.30
  -4   8  -1    1.22    0.23
  -4   8  -1    1.24    0.27
   4  -8   1    1.43    0.18
   4  -8   1    0.75    0.22
  -5   8  -1    3.47    0.28
  -5   8  -1    3.66    0.33
  -5   8  -1    3.71    0.27
   5  -8   1    3.63    0.31
  -6   8  -1    0.21    0.11
  -6   8  -1    0.38    0.15
  -6   8  -1    0.07    0.08
   6  -8   1    0.15    0.11
  -7   8  -1    0.35    0.16
  -7   8  -1    0.43    0.09
  -7   8  -1    0.62    0.12
   7  -8   1    0.56    0.12
  10   7  -1   -0.10    0.10
 -10  -7   1    0.06    0.09
 -10  -7   1    0.04    0.07
   9   7  -1    0.04    0.09
   9   7  -1   -0.02    0.12
  -9  -7   1    0.01    0.10
  -9  -7   1    0.08    0.12
   8   7  -1    0.02    0.12
   8   7  -1   -0.02    0.15
  -8  -7   1    0.02    0.13
  -8  -7   1    0.17    0.15
   7   7  -1    0.64    0.38
   7   7  -1    0.20    0.17
   7   7  -1    0.10    0.15
  -7  -7   1    0.17    0.16
  -7  -7   1    0.19    0.16
  -7  -7   1    0.49    0.40
   6   7  -1    9.29    0.78
   6   7  -1    9.24    0.55
   6   7  -1    7.72    0.49
  -6  -7   1    7.72    0.76
  -6  -7   1    8.94    0.52
   5   7  -1   14.97    0.76
   5   7  -1   16.80    1.11
   5   7  -1   14.89    0.79
  -5  -7   1   15.83    1.05
  -5  -7   1   15.69    0.78
  -5  -7   1   15.34    0.83
   4   7  -1   16.32    0.78
   4   7  -1   14.89    0.81
   4   7  -1   15.23    0.99
  -4  -7   1   16.04    1.04
  -4  -7   1   18.76    0.91
   3   7  -1    4.04    0.29
   3   7  -1    3.45    0.35
   3   7  -1    3.93    0.46
  -3  -7   1    3.56    0.30
  -3  -7   1    3.40    0.36
  -3  -7   1    3.57    0.47
   2   7  -1   20.16    0.90
   2   7  -1   19.66    1.11
   2   7  -1   20.26    0.95
  -2  -7   1   20.35    0.92
  -2  -7   1   20.01    1.14
  -2  -7   1   19.01    0.96
   1   7  -1    1.03    0.30
   1   7  -1    1.03    0.22
   1   7  -1    0.98    0.16
  -1  -7   1    0.86    0.16
  -1  -7   1    0.57    0.16
  -1  -7   1    0.59    0.23
   0   7  -1    1.61    0.33
   0   7  -1    1.54    0.18
   0  -7   1    2.07    0.42
   0  -7   1    1.91    0.26
   0  -7   1    1.38    0.17
  -1   7  -1    0.14    0.18
  -1   7  -1    0.12    0.19
  -1   7  -1    0.22    0.12
   1  -7   1    0.39    0.12
   1  -7   1    0.35    0.16
   1  -7   1    0.26    0.20
  -2   7  -1    5.04    0.38
  -2   7  -1    4.83    0.50
  -2   7  -1    5.74    0.41
  -2   7  -1    5.28    0.33
   2  -7   1    5.31    0.51
   2  -7   1    5.70    0.55
   2  -7   1    5.37    0.39
   2  -7   1    5.39    0.33
  -3   7  -1    1.98    0.21
  -3   7  -1    2.24    0.26
   3  -7   1    2.61    0.40
   3  -7   1    2.20    0.27
   3  -7   1    2.01    0.22
   3  -7   1    2.41    0.45
  -4   7  -1    5.95    0.36
  -4   7  -1    5.30    0.38
  -4   7  -1    5.21    0.41
   4  -7   1    5.68    0.40
   4  -7   1    4.98    0.54
   4  -7   1    5.33    0.34
  -5   7  -1   11.87    0.59
  -5   7  -1   10.92    0.61
  -5   7  -1   11.44    0.65
  -5   7  -1   12.10    0.92
   5  -7   1   11.56    0.57
   5  -7   1   11.07    0.63
  -6   7  -1    1.81    0.22
  -6   7  -1    1.96    0.21
  -6   7  -1    1.60    0.23
   6  -7   1    1.45    0.18
   6  -7   1    1.94    0.25
  -7   7  -1    0.10    0.09
  -7   7  -1    0.04    0.10
  -7   7  -1    0.11    0.13
   7  -7   1   -0.01    0.09
  -8   7  -1    0.71    0.15
  -8   7  -1    0.48    0.10
  -8   7  -1    0.45    0.10
   8  -7   1    0.39    0.10
  10   6  -1    0.01    0.09
  10   6  -1   -0.07    0.11
  10   6  -1   -0.04    0.19
 -10  -6   1    0.01    0.09
 -10  -6   1    0.04    0.11
   9   6  -1    0.07    0.15
   9   6  -1    0.25    0.12
  -9  -6   1    0.19    0.13
  -9  -6   1    0.20    0.15
   8   6  -1    1.83    0.24
   8   6  -1    1.39    0.20
  -8  -6   1    1.86    0.27
  -8  -6   1    1.72    0.22
   7   6  -1    1.52    0.24
   7   6  -1    1.63    0.24
   7   6  -1    1.88    0.44
  -7  -6   1    2.03    0.26
  -7  -6   1    1.59    0.43
  -7  -6   1    1.92    0.28
   6   6  -1    1.39    0.24
   6   6  -1    1.39    0.21
   6   6  -1    1.06    0.36
  -6  -6   1    1.73    0.33
  -6  -6   1    1.61    0.39
  -6  -6   1    1.85    0.25
   5   6  -1    3.10    0.48
   5   6  -1    1.91    0.26
   5   6  -1    2.43    0.27
  -5  -6   1    2.19    0.42
  -5  -6   1    2.44    0.27
  -5  -6   1    2.73    0.34
   4   6  -1    0.08    0.12
   4   6  -1    0.01    0.18
   4   6  -1    0.05    0.17
  -4  -6   1    0.38    0.29
  -4  -6   1   -0.21    0.16
  -4  -6   1    0.07    0.14
  -4  -6   1    0.05    0.22
   3   6  -1    5.08    0.46
   3   6  -1    4.53    0.30
   3   6  -1    4.28    0.36
  -3  -6   1    4.55    0.46
  -3  -6   1    4.88    0.35
   2   6  -1    5.97    0.35
   2   6  -1    6.44    0.49
  -2  -6   1    5.95    0.36
  -2  -6   1    6.08    0.41
  -2  -6   1    5.99    0.50
   1   6  -1    1.61    0.18
   1   6  -1    1.53    0.27
  -1  -6   1    2.02    0.38
   0   6  -1    0.84    0.24
   0   6  -1    1.20    0.16
   0  -6   1    0.85    0.29
   0  -6   1    1.34    0.31
   0  -6   1    1.18    0.32
  -1   6  -1    9.65    0.49
  -1   6  -1    9.78    0.64
   1  -6   1    9.86    0.53
   1  -6   1   10.09    0.66
   1  -6   1    9.68    0.66
   1  -6   1    8.92    0.48
  -2   6  -1    4.22    0.27
   2  -6   1    3.79    0.31
   2  -6   1    3.81    0.45
   2  -6   1    3.47    0.39
  -3   6  -1    2.02    0.29
  -3   6  -1    2.17    0.41
  -3   6  -1    1.27    0.16
  -3   6  -1    1.77    0.39
   3  -6   1    1.64    0.36
   3  -6   1    2.04    0.37
   3  -6   1    1.16    0.19
   3  -6   1    1.73    0.20
  -4   6  -1   13.71    0.91
  -4   6  -1   13.12    0.72
  -4   6  -1   14.13    0.75
  -4   6  -1   13.75    0.71
   4  -6   1   13.80    0.75
   4  -6   1   13.33    0.82
   4  -6   1   14.29    0.66
   4  -6   1   14.11    0.89
  -5   6  -1    0.70    0.14
  -5   6  -1    0.79    0.19
  -5   6  -1    0.97    0.47
  -5   6  -1    1.07    0.21
   5  -6   1    1.32    0.34
   5  -6   1    0.77    0.17
   5  -6   1    0.98    0.15
  -6   6  -1    7.22    0.69
  -6   6  -1    6.54    0.41
  -6   6  -1    6.92    0.46
  -6   6  -1    6.64    0.46
   6  -6   1    6.61    0.38
   6  -6   1    6.88    0.45
  -7   6  -1    2.04    0.25
  -7   6  -1    2.20    0.28
  -7   6  -1    2.25    0.23
   7  -6   1    2.31    0.26
  -8   6  -1    0.15    0.14
  -8   6  -1    0.22    0.10
  -8   6  -1    0.33    0.09
   8  -6   1    0.33    0.11
  -9   6  -1    0.45    0.10
  -9   6  -1    0.79    0.10
  -9   6  -1    0.80    0.16
   9  -6   1    0.67    0.11
  10   5  -1    0.70    0.16
  10   5  -1    0.80    0.12
 -10  -5   1    0.51    0.15
 -10  -5   1    0.72    0.14
   9   5  -1    0.22    0.12
   9   5  -1    0.14    0.16
  -9  -5   1    0.33    0.16
  -9  -5   1    0.17    0.13
  -9  -5   1    0.03    0.16
   8   5  -1   -0.40    0.15
   8   5  -1    0.59    0.37
   8   5  -1   -0.06    0.14
  -8  -5   1   -0.18    0.15
  -8  -5   1   -0.04    0.21
  -8  -5   1   -0.36    0.33
   7   5  -1    1.05    0.37
   7   5  -1    1.19    0.22
   7   5  -1    1.34    0.25
  -7  -5   1    1.27    0.22
  -7  -5   1    1.55    0.27
  -7  -5   1    1.14    0.38
   6   5  -1   17.58    1.02
   6   5  -1   15.11    0.81
   6   5  -1   16.26    0.81
  -6  -5   1   16.55    0.81
  -6  -5   1   15.96    0.83
  -6  -5   1   14.89    1.00
   5   5  -1    0.48    0.15
   5   5  -1    0.94    0.27
   5   5  -1    0.82    0.17
  -5  -5   1    0.99    0.19
  -5  -5   1    0.67    0.27
  -5  -5   1    0.71    0.21
   4   5  -1    1.17    0.17
   4   5  -1    0.75    0.21
  -4  -5   1    0.89    0.16
  -4  -5   1    0.96    0.24
  -4  -5   1    1.62    0.26
   3   5  -1    2.54    0.32
  -3  -5   1    3.02    0.35
   2   5  -1    9.74    0.62
  -2  -5   1   10.43    0.64
   1   5  -1   38.38    1.74
  -1  -5   1   38.96    1.75
   0   5  -1   40.46    1.82
   0  -5   1   40.76    1.83
   1  -5   1   16.90    0.90
  -2   5  -1    0.79    0.25
   2  -5   1    0.67    0.23
  -3   5  -1   94.76    3.90
  -3   5  -1   96.95    4.10
   3  -5   1   95.50    3.93
   3  -5   1   99.48    4.11
  -4   5  -1   10.70    0.72
  -4   5  -1   10.37    0.53
  -4   5  -1    9.99    0.58
   4  -5   1   10.66    0.71
   4  -5   1   10.61    0.52
   4  -5   1   10.49    0.56
   4  -5   1   10.02    0.68
  -5   5  -1   23.86    1.05
  -5   5  -1   20.59    1.02
  -5   5  -1   21.63    1.22
  -5   5  -1   21.64    0.98
   5  -5   1   20.71    1.10
   5  -5   1   20.45    1.00
   5  -5   1   20.43    1.19
   5  -5   1   22.01    0.96
  -6   5  -1    0.50    0.18
  -6   5  -1    0.53    0.14
  -6   5  -1    0.35    0.18
  -6   5  -1    0.19    0.21
   6  -5   1    0.30    0.15
   6  -5   1    0.55    0.30
   6  -5   1    0.47    0.12
   6  -5   1    0.00    0.19
  -7   5  -1    6.11    0.45
  -7   5  -1    6.93    0.67
  -7   5  -1    5.90    0.44
  -7   5  -1    6.30    0.40
   7  -5   1    5.62    0.63
   7  -5   1    6.06    0.42
   7  -5   1    6.27    0.36
  -8   5  -1    1.59    0.24
  -8   5  -1    1.11    0.19
  -8   5  -1    1.09    0.17
   8  -5   1    0.99    0.17
  -9   5  -1    0.41    0.12
  -9   5  -1    0.41    0.13
  -9   5  -1    0.37    0.15
   9  -5   1    0.24    0.13
 -10   5  -1    0.09    0.07
 -10   5  -1   -0.04    0.08
  10  -5   1    0.03    0.07
  11   4  -1   -0.13    0.09
 -11  -4   1    0.12    0.10
 -11  -4   1   -0.08    0.09
  10   4  -1    0.60    0.17
  10   4  -1    0.34    0.12
 -10  -4   1    0.31    0.19
 -10  -4   1    0.10    0.10
 -10  -4   1    0.54    0.14
   9   4  -1    0.05    0.16
   9   4  -1   -0.05    0.13
   9   4  -1    0.10    0.21
  -9  -4   1    0.10    0.17
  -9  -4   1   -0.14    0.12
  -9  -4   1   -0.20    0.12
   8   4  -1    0.27    0.31
   8   4  -1    0.00    0.14
   8   4  -1   -0.07    0.18
  -8  -4   1   -0.12    0.30
  -8  -4   1   -0.08    0.14
  -8  -4   1    0.00    0.20
   7   4  -1    2.08    0.25
   7   4  -1    1.99    0.25
   7   4  -1    2.45    0.48
  -7  -4   1    3.13    0.36
  -7  -4   1    2.83    0.51
  -7  -4   1    2.51    0.27
   6   4  -1    9.50    0.52
   6   4  -1    9.86    0.70
   6   4  -1    8.71    0.53
  -6  -4   1    9.39    0.57
  -6  -4   1    9.40    0.71
  -6  -4   1    9.86    0.53
   5   4  -1    2.87    0.36
   5   4  -1    2.84    0.25
   5   4  -1    2.99    0.28
  -5  -4   1    2.57    0.32
  -5  -4   1    2.59    0.25
  -5  -4   1    3.62    0.45
   4   4  -1   -0.08    0.17
  -4  -4   1    0.14    0.19
   3   4  -1   38.65    1.69
  -3  -4   1   36.61    1.70
  -2  -4   1   86.31    3.59
   1   4  -1   13.61    0.69
  -1  -4   1   13.02    0.70
   0   4  -1   25.08    1.17
   0  -4   1   26.25    1.19
  -1   4  -1    7.08    0.46
   1  -4   1    7.56    0.46
  -2   4  -1    7.38    0.49
   2  -4   1    8.41    0.51
  -3   4  -1    2.59    0.30
   3  -4   1    2.48    0.30
  -4   4  -1    3.77    0.36
  -4   4  -1    3.18    0.37
   4  -4   1    3.73    0.37
   4  -4   1    3.37    0.27
  -5   4  -1   12.57    0.68
  -5   4  -1   13.95    0.85
  -5   4  -1   13.65    0.64
  -5   4  -1   14.35    0.71
   5  -4   1   10.96    0.77
   5  -4   1   13.06    0.66
   5  -4   1   12.97    0.82
   5  -4   1   12.82    0.62
  -6   4  -1    0.96    0.22
  -6   4  -1    0.74    0.20
  -6   4  -1    1.08    0.33
   6  -4   1    0.48    0.13
   6  -4   1    0.51    0.33
   6  -4   1    0.52    0.19
   6  -4   1    0.26    0.20
  -7   4  -1   -0.12    0.15
  -7   4  -1   -0.11    0.15
  -7   4  -1    0.23    0.13
  -7   4  -1   -0.08    0.19
   7  -4   1    0.25    0.11
   7  -4   1   -0.09    0.18
   7  -4   1   -0.07    0.25
   7  -4   1    0.03    0.12
  -8   4  -1    9.14    0.81
  -8   4  -1   10.22    0.57
  -8   4  -1    7.98    0.54
  -8   4  -1    8.34    0.49
   8  -4   1    9.34    0.53
   8  -4   1    8.00    0.45
   8  -4   1    8.96    0.57
  -9   4  -1    0.85    0.15
  -9   4  -1    1.39    0.29
  -9   4  -1    0.93    0.18
   9  -4   1    1.02    0.17
   9  -4   1    1.38    0.30
 -10   4  -1    0.01    0.07
 -10   4  -1    0.02    0.09
 -10   4  -1    0.15    0.14
  10  -4   1    0.22    0.10
  11   3  -1    0.81    0.14
 -11  -3   1    0.60    0.10
 -11  -3   1    0.47    0.13
 -11  -3   1    0.55    0.10
  10   3  -1    0.26    0.11
  10   3  -1    0.32    0.16
 -10  -3   1    0.43    0.17
 -10  -3   1    0.38    0.16
 -10  -3   1    0.37    0.13
   9   3  -1   -0.10    0.17
   9   3  -1   -0.11    0.13
  -9  -3   1   -0.04    0.40
  -9  -3   1    0.10    0.15
  -9  -3   1   -0.21    0.26
  -9  -3   1   -0.17    0.16
  -9  -3   1   -0.11    0.16
   8   3  -1    4.00    0.38
   8   3  -1    2.89    0.52
   8   3  -1    3.43    0.30
  -8  -3   1    3.70    0.33
  -8  -3   1    3.45    0.40
  -8  -3   1    3.49    0.49
   7   3  -1   14.00    0.74
   7   3  -1   14.87    0.95
  -7  -3   1   15.20    0.99
  -7  -3   1   14.49    0.78
   6   3  -1    7.46    0.43
   6   3  -1    6.47    0.44
   6   3  -1    7.14    0.56
  -6  -3   1    7.31    0.59
  -6  -3   1    6.71    0.47
  -6  -3   1    6.76    0.42
   5   3  -1   16.12    0.89
  -5  -3   1   16.68    0.91
   4   3  -1   41.95    1.84
  -4  -3   1   40.86    1.85
   3   3  -1   94.56    3.94
  -3  -3   1   97.39    3.96
   2   3  -1   31.35    1.41
  -2  -3   1   33.16    1.42
   1   3  -1    0.71    0.15
  -1  -3   1    0.35    0.11
   0  -3   1    3.64    0.26
  -1   3  -1   41.42    1.76
   1  -3   1   41.39    1.76
  -2   3  -1    8.18    0.47
   2  -3   1    7.89    0.47
  -3   3  -1   32.67    1.48
   3  -3   1   32.72    1.55
  -4   3  -1   51.16    2.23
   4  -3   1   49.72    2.22
  -5   3  -1    0.21    0.19
  -5   3  -1    0.24    0.12
  -5   3  -1   -0.08    0.16
   5  -3   1    0.19    0.11
   5  -3   1    0.28    0.18
  -6   3  -1   14.40    0.75
  -6   3  -1   14.75    0.91
  -6   3  -1   14.46    0.67
  -6   3  -1   12.10    0.76
   6  -3   1   13.38    0.68
   6  -3   1   12.85    0.96
   6  -3   1   11.81    0.82
   6  -3   1   13.78    0.64
  -7   3  -1    6.57    0.41
  -7   3  -1    7.07    0.66
  -7   3  -1    6.15    0.47
   7  -3   1    6.58    0.43
   7  -3   1    6.40    0.38
  -8   3  -1    3.11    0.34
  -8   3  -1    2.64    0.27
  -8   3  -1    2.36    0.31
  -8   3  -1    2.54    0.51
   8  -3   1    2.70    0.24
   8  -3   1    2.70    0.30
  -9   3  -1    1.11    0.17
  -9   3  -1    1.05    0.23
  -9   3  -1    0.67    0.17
   9  -3   1    0.66    0.15
 -10   3  -1    0.27    0.13
 -10   3  -1    0.34    0.12
 -10   3  -1    0.16    0.16
  10  -3   1    0.49    0.18
  10  -3   1    0.36    0.15
  11   2  -1    0.13    0.11
 -11  -2   1    0.02    0.08
 -11  -2   1    0.15    0.08
 -11  -2   1    0.06    0.11
  10   2  -1   -0.02    0.10
  10   2  -1    0.22    0.15
 -10  -2   1    0.16    0.14
 -10  -2   1    0.06    0.12
 -10  -2   1    0.06    0.11
   9   2  -1    4.79    0.39
   9   2  -1    2.96    0.50
   9   2  -1    3.41    0.30
  -9  -2   1    4.40    0.39
  -9  -2   1    3.48    0.60
  -9  -2   1    3.97    0.34
  -9  -2   1    3.70    0.38
  -9  -2   1    2.81    0.54
   8   2  -1   -0.17    0.13
   8   2  -1    0.05    0.28
   8   2  -1    0.14    0.18
  -8  -2   1   -0.19    0.27
  -8  -2   1    0.16    0.20
  -8  -2   1    0.12    0.15
   7   2  -1    0.17    0.15
   7   2  -1    0.52    0.25
   7   2  -1   -0.07    0.14
  -7  -2   1    0.01    0.27
  -7  -2   1    0.13    0.15
  -7  -2   1    0.18    0.22
   6   2  -1    4.45    0.34
   6   2  -1    4.84    0.33
   6   2  -1    4.40    0.45
  -6  -2   1    4.22    0.38
  -6  -2   1    4.62    0.32
   5   2  -1    0.77    0.25
  -5  -2   1    0.68    0.20
   4   2  -1   19.77    0.95
  -4  -2   1   18.96    0.96
   3   2  -1    1.69    0.22
  -3  -2   1    1.59    0.21
   2   2  -1    7.98    0.42
  -2  -2   1    7.96    0.43
  -1  -2   1   57.95    3.24
   0  -2   1   16.19    0.72
   1  -2   1  313.73   13.30
  -2   2  -1   24.69    1.11
   2  -2   1   25.72    1.11
  -3   2  -1    4.71    0.34
   3  -2   1    4.43    0.32
  -4   2  -1   72.92    3.08
   4  -2   1   73.09    3.07
  -5   2  -1   23.31    1.19
   5  -2   1   23.46    1.16
  -6   2  -1   11.97    0.59
  -6   2  -1   10.90    0.76
   6  -2   1   10.76    0.58
   6  -2   1   11.24    0.73
  -7   2  -1    0.20    0.15
  -7   2  -1    0.42    0.29
  -7   2  -1    0.23    0.17
  -7   2  -1    0.05    0.19
   7  -2   1    0.21    0.12
   7  -2   1    0.29    0.15
   7  -2   1    0.20    0.23
  -8   2  -1    4.69    0.41
  -8   2  -1    3.76    0.39
  -8   2  -1    2.68    0.47
  -8   2  -1    3.91    0.33
   8  -2   1    3.91    0.35
   8  -2   1    4.36    0.29
  -9   2  -1    1.60    0.25
  -9   2  -1    0.79    0.30
  -9   2  -1    1.77    0.21
   9  -2   1    2.28    0.26
   9  -2   1    1.58    0.18
 -10   2  -1    0.37    0.10
 -10   2  -1    0.43    0.17
 -10   2  -1    0.24    0.13
  10  -2   1    0.32    0.13
  10  -2   1    0.55    0.20
 -11   2  -1    0.07    0.07
 -11   2  -1   -0.05    0.07
 -11   2  -1    0.10    0.17
  11  -2   1    0.01    0.09
  11  -2   1    0.20    0.14
  11   1  -1    0.05    0.12
 -11  -1   1    0.07    0.11
 -11  -1   1   -0.03    0.07
 -11  -1   1   -0.11    0.07
  10   1  -1    0.19    0.10
  10   1  -1    0.22    0.15
 -10  -1   1    0.21    0.13
 -10  -1   1    0.15    0.11
 -10  -1   1    0.02    0.14
   9   1  -1    0.79    0.40
   9   1  -1    1.40    0.26
   9   1  -1    1.46    0.21
  -9  -1   1    1.78    0.25
  -9  -1   1    0.54    0.65
  -9  -1   1    2.44    0.52
  -9  -1   1    1.90    0.29
  -9  -1   1    1.22    0.24
   8   1  -1    9.21    0.55
   8   1  -1    8.83    0.51
  -8  -1   1    9.33    0.80
  -8  -1   1    6.97    0.66
  -8  -1   1    8.58    0.51
  -8  -1   1    8.51    0.56
   7   1  -1   16.79    0.82
   7   1  -1   17.23    1.00
   7   1  -1   16.77    0.79
  -7  -1   1   16.03    0.80
  -7  -1   1   15.84    1.01
  -7  -1   1   16.30    0.84
   6   1  -1   -0.12    0.12
   6   1  -1   -0.15    0.13
   6   1  -1   -0.09    0.18
  -6  -1   1   -0.07    0.17
  -6  -1   1   -0.25    0.15
   5   1  -1    1.41    0.25
  -5  -1   1    1.39    0.27
  -4  -1   1  168.49    9.62
   3   1  -1    3.27    0.26
  -3  -1   1    3.69    0.27
  -2  -1   1  933.69   38.57
  -1  -1   1 1000.00   40.00
   0  -1   1  329.12   13.39
   1  -1   1   11.24    0.50
   2  -1   1   75.03    3.03
  -3   1  -1   13.71    0.67
   3  -1   1   13.89    0.66
  -4   1  -1    0.26    0.14
   4  -1   1   -0.01    0.12
  -5   1  -1   35.82    1.63
   5  -1   1   34.32    1.59
  -6   1  -1    4.85    0.68
  -6   1  -1    4.64    0.33
   6  -1   1    3.83    0.40
   6  -1   1    4.64    0.29
   6  -1   1    4.05    0.32
  -7   1  -1    1.98    0.23
  -7   1  -1    2.13    0.32
  -7   1  -1    1.75    0.26
  -7   1  -1    1.47    0.36
   7  -1   1    1.94    0.21
   7  -1   1    1.43    0.29
   7  -1   1    1.76    0.23
  -8   1  -1    0.84    0.23
  -8   1  -1    0.53    0.18
  -8   1  -1    0.72    0.42
  -8   1  -1    1.18    0.25
   8  -1   1    0.74    0.15
   8  -1   1    0.58    0.18
  -9   1  -1    0.21    0.19
  -9   1  -1   -0.04    0.21
  -9   1  -1    0.00    0.16
  -9   1  -1    0.16    0.27
   9  -1   1    0.01    0.14
   9  -1   1   -0.03    0.15
 -10   1  -1    0.15    0.11
 -10   1  -1    0.12    0.13
  10  -1   1    0.02    0.11
  10  -1   1    0.00    0.10
 -11   1  -1    0.35    0.11
 -11   1  -1    0.41    0.10
 -11   1  -1    0.37    0.16
  11  -1   1    0.36    0.11
  11   0  -1    0.24    0.10
 -11   0   1    0.39    0.11
 -11   0   1    0.36    0.09
  10   0  -1    0.02    0.09
  10   0  -1    0.07    0.13
 -10   0   1    0.00    0.11
 -10   0   1    0.11    0.10
 -10   0   1   -0.10    0.13
   9   0  -1    1.08    0.21
   9   0  -1    0.57    0.44
   9   0  -1    1.36    0.19
  -9   0   1    1.06    0.40
  -9   0   1    1.35    0.23
  -9   0   1    1.44    0.22
  -9   0   1    1.59    0.27
   8   0  -1    0.24    0.14
   8   0  -1    0.09    0.37
   8   0  -1    0.36    0.19
  -8   0   1    0.49    0.27
  -8   0   1    0.30    0.21
  -8   0   1    0.36    0.21
  -8   0   1    0.23    0.29
  -8   0   1    0.40    0.17
   7   0  -1   20.56    1.15
   7   0  -1   20.29    0.94
   7   0  -1   20.81    0.97
  -7   0   1   21.40    1.00
  -7   0   1   20.69    1.20
  -7   0   1   19.21    1.05
  -7   0   1   19.62    0.95
   6   0  -1    6.65    0.53
   6   0  -1    5.83    0.40
  -6   0   1    6.22    0.44
  -6   0   1    7.38    0.61
   5   0  -1    0.08    0.16
  -5   0   1    0.46    0.24
   4   0  -1    1.17    0.21
  -4   0   1    1.67    0.29
   3   0  -1   15.81    0.74
  -3   0   1   15.47    0.75
   2   0  -1   12.89    0.60
  -2   0   1   13.02    0.61
  -1   0   1   35.39    1.44
   0   0  -1   14.29    0.57
   0   0  -1   14.32    0.57
   0   0   1   13.83    0.58
  -2   0  -1   32.32    1.33
   2   0   1   31.67    1.32
  -3   0  -1    0.55    0.14
   3   0   1    0.39    0.10
  -4   0  -1    7.81    0.48
   4   0   1    7.69    0.45
  -5   0  -1   17.17    0.90
   5   0   1   16.63    0.86
  -6   0  -1   10.74    0.65
  -6   0  -1    9.71    0.64
   6   0   1    8.06    0.48
   6   0   1    8.61    0.59
  -7   0  -1   11.93    0.80
  -7   0  -1   11.38    0.59
  -7   0  -1   11.61    0.85
   7   0   1   11.48    0.57
   7   0   1    9.12    0.78
   7   0   1   11.48    0.60
  -8   0  -1   -0.07    0.14
  -8   0  -1    0.37    0.25
  -8   0  -1   -0.44    0.21
  -8   0  -1    0.25    0.27
   8   0   1   -0.05    0.12
   8   0   1   -0.04    0.14
   8   0   1    0.00    0.21
  -9   0  -1    1.12    0.19
  -9   0  -1    1.19    0.24
  -9   0  -1    0.95    0.38
  -9   0  -1    1.85    0.29
   9   0   1    1.01    0.21
   9   0   1    1.25    0.17
 -10   0  -1    0.49    0.15
 -10   0  -1    0.43    0.18
 -10   0  -1    0.28    0.15
  10   0   1    0.52    0.16
 -11   0  -1    0.14    0.11
 -11   0  -1    0.17    0.09
  11   0   1    0.19    0.11
  11  -1  -1    0.47    0.24
  11  -1  -1    0.18    0.10
 -11   1   1    0.10    0.09
 -11   1   1   -0.03    0.10
 -11   1   1    0.20    0.08
  10  -1  -1    0.04    0.09
  10  -1  -1    0.08    0.13
 -10   1   1   -0.02    0.09
 -10   1   1    0.07    0.11
   9  -1  -1    0.21    0.13
   9  -1  -1    0.19    0.15
  -9   1   1    0.50    0.20
  -9   1   1    0.45    0.34
  -9   1   1    0.18    0.16
  -9   1   1    0.38    0.15
   8  -1  -1    3.05    0.33
   8  -1  -1    2.24    0.41
   8  -1  -1    2.68    0.26
  -8   1   1    2.95    0.34
  -8   1   1    1.99    0.45
  -8   1   1    2.93    0.29
  -8   1   1    3.29    0.37
   7  -1  -1    7.20    0.46
   7  -1  -1    7.33    0.43
   7  -1  -1    7.79    0.63
  -7   1   1    8.06    0.69
  -7   1   1    7.46    0.51
  -7   1   1    7.06    0.45
  -7   1   1    7.03    0.52
  -7   1   1    7.37    0.52
   6  -1  -1    9.72    0.78
   6  -1  -1    8.93    0.47
   6  -1  -1    6.90    0.57
  -6   1   1    7.90    0.52
  -6   1   1    9.01    0.48
  -6   1   1    9.34    0.67
  -6   1   1    8.01    0.51
   5  -1  -1   12.48    0.73
  -5   1   1   12.67    0.76
  -5   1   1   12.58    0.65
   4  -1  -1   49.35    2.12
  -4   1   1   48.85    2.14
   3  -1  -1    2.95    0.25
  -3   1   1    3.12    0.26
  -2   1   1  212.40    9.56
   1  -1  -1    3.32    0.20
  -1   1   1    3.22    0.20
  -1   1   1    3.49    0.17
   0   1   1   41.13    1.65
  -1  -1  -1   16.26    0.69
   1   1   1   16.43    0.68
   2   1   1   49.12    2.00
  -3  -1  -1   29.36    1.26
   3   1   1   28.91    1.24
  -4  -1  -1    2.49    0.26
   4   1   1    2.40    0.24
  -5  -1  -1   36.73    1.67
   5   1   1   36.58    1.64
  -6  -1  -1    9.56    0.65
   6   1   1    9.54    0.61
  -7  -1  -1    3.74    0.31
  -7  -1  -1    3.90    0.46
  -7  -1  -1    4.60    0.52
   7   1   1    3.89    0.30
   7   1   1    3.64    0.32
  -8  -1  -1    1.84    0.24
  -8  -1  -1    2.60    0.40
  -8  -1  -1    1.49    0.38
   8   1   1    2.02    0.27
   8   1   1    2.06    0.23
  -9  -1  -1    1.54    0.37
  -9  -1  -1    2.11    0.30
  -9  -1  -1    0.98    0.44
  -9  -1  -1    1.88    0.25
   9   1   1    1.52    0.20
   9   1   1    1.58    0.24
 -10  -1  -1    0.01    0.12
 -10  -1  -1   -0.01    0.18
 -10  -1  -1    0.08    0.16
  10   1   1    0.00    0.14
  10   1   1   -0.02    0.08
 -11  -1  -1    0.29    0.11
 -11  -1  -1    0.44    0.13
 -11  -1  -1    0.49    0.16
  11   1   1    0.46    0.13
  10  -2  -1    0.36    0.09
  10  -2  -1    0.35    0.15
 -10   2   1    0.24    0.10
 -10   2   1    0.30    0.14
 -10   2   1    0.36    0.13
   9  -2  -1    2.41    0.28
   9  -2  -1    2.26    0.21
  -9   2   1    1.70    0.25
  -9   2   1    2.27    0.23
   8  -2  -1    4.72    0.56
   8  -2  -1    5.07    0.39
   8  -2  -1    4.24    0.32
  -8   2   1    4.00    0.39
  -8   2   1    3.53    0.59
  -8   2   1    4.46    0.34
  -8   2   1    4.62    0.41
   7  -2  -1    2.46    0.30
   7  -2  -1    2.55    0.25
   7  -2  -1    2.13    0.39
  -7   2   1    1.91    0.36
  -7   2   1    3.00    0.28
  -7   2   1    2.55    0.32
   6  -2  -1    0.06    0.20
   6  -2  -1    0.12    0.12
   6  -2  -1   -0.05    0.13
  -6   2   1    0.21    0.23
  -6   2   1   -0.07    0.15
  -6   2   1   -0.05    0.15
  -6   2   1    0.16    0.13
  -6   2   1    0.06    0.12
   5  -2  -1    0.75    0.23
  -5   2   1    0.58    0.23
  -5   2   1    0.39    0.16
   4  -2  -1   27.32    1.27
  -4   2   1   26.27    1.16
  -4   2   1   26.73    1.28
   3  -2  -1   23.67    1.12
  -3   2   1   22.78    1.09
  -3   2   1   21.79    0.97
  -2   2   1  135.71    6.72
   1  -2  -1    3.16    0.22
  -1   2   1    2.67    0.16
  -1   2   1    2.88    0.21
   0  -2  -1   37.95    1.55
   0   2   1   37.31    1.54
   0   2   1   36.47    1.51
  -1  -2  -1    6.82    0.36
   1   2   1    7.24    0.36
  -3  -2  -1    4.64    0.30
   3   2   1    4.27    0.28
  -4  -2  -1   10.43    0.55
   4   2   1    8.26    0.51
  -5  -2  -1   53.82    2.32
   5   2   1   52.43    2.29
  -6  -2  -1    0.20    0.14
  -6  -2  -1    0.39    0.21
   6   2   1    0.40    0.21
   6   2   1    0.36    0.12
  -7  -2  -1    0.36    0.24
  -7  -2  -1    0.44    0.16
  -7  -2  -1    0.41    0.26
   7   2   1    0.52    0.26
   7   2   1    0.19    0.14
   7   2   1    0.55    0.15
  -8  -2  -1    1.36    0.22
  -8  -2  -1    1.03    0.31
   8   2   1    0.86    0.33
   8   2   1    1.54    0.25
   8   2   1    0.91    0.18
   8   2   1    1.60    0.28
  -9  -2  -1    0.01    0.20
  -9  -2  -1    0.19    0.17
  -9  -2  -1    0.03    0.29
   9   2   1    0.07    0.16
   9   2   1    0.47    0.48
   9   2   1    0.20    0.13
 -10  -2  -1    0.09    0.18
 -10  -2  -1    0.27    0.14
 -10  -2  -1    0.28    0.16
  10   2   1    0.10    0.15
  10   2   1    0.06    0.09
 -11  -2  -1   -0.02    0.09
 -11  -2  -1   -0.13    0.09
 -11  -2  -1   -0.17    0.14
  11   2   1    0.11    0.11
  10  -3  -1   -0.21    0.17
  10  -3  -1    0.08    0.11
 -10   3   1    0.05    0.08
 -10   3   1   -0.09    0.11
 -10   3   1    0.12    0.09
   9  -3  -1    2.22    0.33
   9  -3  -1    2.26    0.20
   9  -3  -1    2.16    0.26
  -9   3   1    2.31    0.28
  -9   3   1    1.86    0.21
  -9   3   1    1.96    0.25
   8  -3  -1    3.75    0.34
   8  -3  -1    3.80    0.30
   8  -3  -1    2.93    0.49
  -8   3   1    2.62    0.50
  -8   3   1    3.01    0.33
   7  -3  -1   23.25    1.32
   7  -3  -1   23.86    1.09
   7  -3  -1   22.30    1.03
  -7   3   1   23.44    1.10
  -7   3   1   24.41    1.06
  -7   3   1   21.05    1.12
   6  -3  -1   26.78    1.20
   6  -3  -1   26.31    1.24
   6  -3  -1   27.19    1.44
  -6   3   1   28.74    1.49
  -6   3   1   28.51    1.30
  -6   3   1   26.38    1.25
  -6   3   1   28.76    1.22
   5  -3  -1    0.08    0.16
   5  -3  -1    0.14    0.18
   5  -3  -1    0.14    0.13
  -5   3   1    0.41    0.28
  -5   3   1    0.40    0.16
   4  -3  -1  109.88    4.58
  -4   3   1  109.94    4.59
   3  -3  -1   65.17    2.71
  -3   3   1   61.67    2.70
  -2   3   1   94.40    3.77
   1  -3  -1    0.93    0.18
  -1   3   1    0.97    0.16
  -1   3   1    1.17    0.15
   0  -3  -1   58.10    3.57
  -1  -3  -1  606.64   25.19
  -2  -3  -1   40.41    1.69
   2   3   1   38.78    1.68
   3   3   1   19.14    0.89
  -4  -3  -1   46.77    2.10
   4   3   1   50.05    2.09
  -5  -3  -1    2.93    0.38
   5   3   1    2.66    0.32
  -6  -3  -1   22.73    1.03
   6   3   1   21.44    1.02
   6   3   1   24.16    1.02
   6   3   1   22.92    1.16
  -7  -3  -1    1.72    0.29
  -7  -3  -1    1.70    0.23
  -7  -3  -1    1.73    0.40
   7   3   1    1.45    0.21
   7   3   1    1.33    0.20
   7   3   1    1.98    0.37
  -8  -3  -1    4.02    0.34
  -8  -3  -1    4.54    0.44
  -8  -3  -1    3.79    0.55
   8   3   1    3.85    0.36
   8   3   1    2.79    0.50
   8   3   1    3.97    0.31
  -9  -3  -1   -0.12    0.34
  -9  -3  -1   -0.06    0.19
  -9  -3  -1   -0.01    0.14
   9   3   1    0.22    0.17
   9   3   1    0.00    0.13
   9   3   1    0.21    0.24
 -10  -3  -1    0.02    0.14
 -10  -3  -1    0.05    0.14
 -10  -3  -1    0.13    0.18
  10   3   1    0.04    0.14
  10   3   1   -0.14    0.08
 -11  -3  -1    0.19    0.15
 -11  -3  -1    0.13    0.11
 -11  -3  -1    0.04    0.11
  11   3   1    0.03    0.11
  10  -4  -1    0.40    0.11
 -10   4   1    0.45    0.08
 -10   4   1    0.45    0.12
 -10   4   1    0.37    0.10
   9  -4  -1    1.53    0.17
   9  -4  -1    1.24    0.19
  -9   4   1    1.05    0.14
  -9   4   1    0.75    0.15
   8  -4  -1    0.83    0.14
   8  -4  -1    1.37    0.26
   8  -4  -1    1.00    0.20
  -8   4   1    1.03    0.21
  -8   4   1    0.65    0.15
  -8   4   1    0.73    0.17
   7  -4  -1    0.06    0.20
   7  -4  -1    0.29    0.16
   7  -4  -1    0.35    0.13
  -7   4   1    0.45    0.18
  -7   4   1    0.23    0.29
  -7   4   1    0.35    0.16
  -7   4   1    0.43    0.14
   6  -4  -1   39.77    1.72
   6  -4  -1   39.39    1.77
   6  -4  -1   39.42    2.00
  -6   4   1   46.28    1.98
  -6   4   1   40.49    2.03
  -6   4   1   42.32    1.82
  -6   4   1   37.88    1.73
   5  -4  -1    0.30    0.14
   5  -4  -1    0.26    0.21
   5  -4  -1    0.46    0.12
  -5   4   1    0.66    0.27
  -5   4   1    0.44    0.17
  -5   4   1    0.86    0.15
   4  -4  -1   48.99    2.02
   4  -4  -1   44.79    2.20
   4  -4  -1   51.03    2.23
  -4   4   1   48.17    2.02
  -4   4   1   50.04    2.09
  -4   4   1   49.70    2.23
   3  -4  -1    1.82    0.29
  -3   4   1    2.08    0.33
   2  -4  -1    0.82    0.22
  -2   4   1    1.25    0.26
   1  -4  -1    1.07    0.21
  -1   4   1    1.00    0.17
   0  -4  -1   14.31    2.60
  -1  -4  -1  242.97   11.47
  -2  -4  -1  167.43    8.75
  -3  -4  -1   24.17    1.16
   3   4   1   24.36    1.13
  -4  -4  -1    0.87    0.24
   4   4   1    0.97    0.22
  -5  -4  -1   -0.07    0.18
   5   4   1    0.27    0.18
  -6  -4  -1    4.50    0.43
  -6  -4  -1    4.97    0.35
  -6  -4  -1    5.02    0.49
   6   4   1    5.04    0.46
   6   4   1    5.22    0.34
   6   4   1    4.50    0.35
  -7  -4  -1    0.21    0.16
  -7  -4  -1    0.05    0.24
  -7  -4  -1    0.43    0.23
   7   4   1   -0.16    0.25
   7   4   1    0.04    0.14
   7   4   1    0.09    0.17
  -8  -4  -1    0.72    0.33
  -8  -4  -1    0.24    0.16
  -8  -4  -1    0.72    0.24
   8   4   1    0.37    0.15
   8   4   1    0.48    0.20
  -9  -4  -1    3.70    0.76
  -9  -4  -1    2.52    0.33
  -9  -4  -1    3.14    0.37
   9   4   1    3.77    0.41
   9   4   1    2.26    0.25
   9   4   1    3.41    0.37
 -10  -4  -1    0.22    0.16
 -10  -4  -1    0.34    0.15
  10   4   1   -0.02    0.25
  10   4   1    0.25    0.15
  10   4   1    0.12    0.13
 -11  -4  -1    0.01    0.15
 -11  -4  -1    0.28    0.11
 -11  -4  -1    0.08    0.10
  11   4   1    0.18    0.12
   9  -5  -1    0.23    0.11
   9  -5  -1    0.08    0.10
  -9   5   1    0.23    0.12
  -9   5   1    0.12    0.08
  -9   5   1    0.17    0.09
   8  -5  -1    0.63    0.15
   8  -5  -1    0.63    0.12
  -8   5   1    0.47    0.16
  -8   5   1    0.79    0.17
  -8   5   1    0.46    0.12
   7  -5  -1    3.11    0.33
  -7   5   1    2.69    0.36
  -7   5   1    2.60    0.40
  -7   5   1    3.29    0.61
   6  -5  -1    1.37    0.18
   6  -5  -1    0.80    0.16
   6  -5  -1    1.10    0.33
  -6   5   1    1.60    0.41
  -6   5   1    0.98    0.18
  -6   5   1    1.51    0.20
  -6   5   1    1.50    0.25
   5  -5  -1    3.02    0.29
   5  -5  -1    2.96    0.25
  -5   5   1    2.18    0.35
  -5   5   1    3.23    0.31
  -5   5   1    2.60    0.33
  -5   5   1    3.27    0.32
   4  -5  -1   29.61    1.37
   4  -5  -1   28.77    1.47
   4  -5  -1   26.73    1.27
   4  -5  -1   29.07    1.24
  -4   5   1   27.59    1.28
  -4   5   1   29.70    1.48
  -4   5   1   28.50    1.30
  -4   5   1   28.99    1.24
   3  -5  -1    7.62    0.56
   3  -5  -1    6.80    0.44
   3  -5  -1    7.59    0.40
  -3   5   1    7.70    0.55
  -3   5   1    7.15    0.39
   2  -5  -1   41.78    1.90
  -2   5   1   40.70    1.87
   1  -5  -1   56.64    2.44
  -1   5   1   54.30    2.41
   0  -5  -1   13.02    0.72
   0   5   1   12.55    0.70
  -1  -5  -1   14.14    0.78
   1   5   1   14.51    0.76
  -2  -5  -1   10.26    0.63
   2   5   1   10.25    0.61
  -3  -5  -1    4.01    0.40
   3   5   1    4.46    0.38
  -4  -5  -1   52.73    2.32
   4   5   1   50.96    2.28
  -5  -5  -1   11.23    0.59
  -5  -5  -1   10.05    0.71
   5   5   1   11.18    0.62
   5   5   1   10.28    0.68
  -6  -5  -1   17.48    0.89
  -6  -5  -1   17.41    1.05
  -6  -5  -1   17.18    0.85
   6   5   1   17.43    0.83
   6   5   1   17.68    0.85
   6   5   1   18.19    1.01
  -7  -5  -1    3.16    0.32
  -7  -5  -1    4.15    0.62
   7   5   1    2.95    0.29
   7   5   1    3.39    0.34
   7   5   1    3.91    0.50
  -8  -5  -1    1.51    0.42
  -8  -5  -1    2.34    0.32
  -8  -5  -1    2.53    0.29
   8   5   1    2.23    0.25
   8   5   1    2.59    0.31
  -9  -5  -1    0.55    0.61
  -9  -5  -1   -0.08    0.14
  -9  -5  -1   -0.18    0.18
   9   5   1    0.03    0.19
   9   5   1   -0.13    0.11
   9   5   1   -0.16    0.15
 -10  -5  -1    0.44    0.14
 -10  -5  -1    0.37    0.16
 -10  -5  -1    0.53    0.18
  10   5   1    0.51    0.16
  10   5   1    0.37    0.19
 -11  -5  -1    0.06    0.12
 -11  -5  -1   -0.02    0.09
 -11  -5  -1   -0.11    0.14
  11   5   1    0.07    0.11
   9  -6  -1    0.04    0.08
  -9   6   1    0.19    0.10
  -9   6   1    0.09    0.06
  -9   6   1    0.09    0.07
   8  -6  -1    0.04    0.08
   8  -6  -1    0.05    0.11
  -8   6   1    0.01    0.07
  -8   6   1    0.11    0.11
  -8   6   1    0.06    0.09
   7  -6  -1    0.10    0.12
   7  -6  -1    0.09    0.09
  -7   6   1    0.02    0.08
  -7   6   1   -0.04    0.13
  -7   6   1   -0.05    0.10
   6  -6  -1    0.14    0.13
   6  -6  -1    0.09    0.09
   6  -6  -1    0.21    0.25
  -6   6   1    0.05    0.13
  -6   6   1    0.10    0.14
  -6   6   1    0.01    0.10
  -6   6   1    0.16    0.29
   5  -6  -1    0.04    0.12
   5  -6  -1    0.03    0.09
  -5   6   1   -0.08    0.21
  -5   6   1   -0.10    0.13
  -5   6   1    0.03    0.12
  -5   6   1    0.01    0.09
   4  -6  -1   20.60    1.22
   4  -6  -1   21.11    1.02
   4  -6  -1   22.23    1.00
  -4   6   1   21.58    1.03
  -4   6   1   22.70    1.25
  -4   6   1   21.23    1.02
   3  -6  -1    2.40    0.26
   3  -6  -1    1.88    0.20
  -3   6   1    1.81    0.34
  -3   6   1    2.17    0.20
  -3   6   1    2.37    0.25
  -3   6   1    2.14    0.26
   2  -6  -1    4.63    0.30
   2  -6  -1    4.55    0.34
   2  -6  -1    5.07    0.50
  -2   6   1    4.60    0.34
  -2   6   1    4.46    0.33
  -2   6   1    4.77    0.29
   1  -6  -1   15.65    0.87
   1  -6  -1   13.84    0.67
  -1   6   1   14.32    0.66
   0  -6  -1    8.28    0.59
   0   6   1    8.42    0.56
  -1  -6  -1   16.32    0.90
   1   6   1   15.68    0.87
  -2  -6  -1    3.85    0.39
   2   6   1    3.06    0.35
  -3  -6  -1    1.83    0.20
  -3  -6  -1    2.30    0.37
   3   6   1    1.67    0.30
   3   6   1    1.58    0.18
  -4  -6  -1    0.24    0.20
  -4  -6  -1    0.34    0.21
  -4  -6  -1    0.47    0.16
   4   6   1    0.46    0.16
   4   6   1    0.39    0.23
   4   6   1    0.53    0.14
  -5  -6  -1    9.00    0.52
  -5  -6  -1    8.74    0.70
  -5  -6  -1    9.11    0.58
   5   6   1   10.51    0.51
   5   6   1    8.40    0.55
   5   6   1    8.60    0.65
   5   6   1    8.82    0.53
  -6  -6  -1    1.17    0.22
  -6  -6  -1    1.15    0.35
  -6  -6  -1    0.97    0.25
   6   6   1    0.73    0.20
   6   6   1    1.29    0.33
   6   6   1    0.79    0.26
  -7  -6  -1   14.34    1.00
  -7  -6  -1   14.80    0.80
  -7  -6  -1   13.84    0.74
   7   6   1   15.36    0.76
   7   6   1   15.54    1.04
   7   6   1   12.41    0.70
  -8  -6  -1    0.44    0.34
  -8  -6  -1    0.75    0.42
  -8  -6  -1    0.21    0.19
   8   6   1    0.11    0.19
   8   6   1   -0.03    0.60
  -9  -6  -1    0.00    0.14
  -9  -6  -1    0.23    0.17
   9   6   1    0.13    0.12
   9   6   1   -0.02    0.15
   9   6   1    0.23    0.17
 -10  -6  -1    0.49    0.18
 -10  -6  -1    0.03    0.13
  10   6   1    0.33    0.18
  10   6   1    0.34    0.16
 -11  -6  -1    0.19    0.16
 -11  -6  -1    0.03    0.08
  11   6   1    0.15    0.10
   8  -7  -1    0.49    0.11
  -8   7   1    0.50    0.08
  -8   7   1    0.53    0.11
  -8   7   1    0.48    0.12
   7  -7  -1    0.05    0.11
   7  -7  -1    0.22    0.11
  -7   7   1    0.10    0.17
  -7   7   1    0.01    0.10
  -7   7   1    0.04    0.08
   6  -7  -1    0.83    0.13
   6  -7  -1    1.07    0.19
  -6   7   1    0.90    0.17
  -6   7   1    0.83    0.14
  -6   7   1    0.97    0.18
   5  -7  -1    0.27    0.10
   5  -7  -1    0.23    0.13
   5  -7  -1    0.02    0.18
  -5   7   1    0.33    0.14
  -5   7   1    0.11    0.26
  -5   7   1    0.40    0.16
  -5   7   1    0.33    0.11
   4  -7  -1   11.02    0.55
   4  -7  -1   10.00    0.60
  -4   7   1   10.92    0.61
  -4   7   1   10.70    0.84
  -4   7   1   11.01    0.61
  -4   7   1   10.57    0.55
   3  -7  -1    4.92    0.33
   3  -7  -1    4.78    0.51
   3  -7  -1    5.00    0.38
  -3   7   1    5.09    0.33
  -3   7   1    6.09    0.44
   2  -7  -1    0.55    0.20
   2  -7  -1    1.72    0.25
   2  -7  -1    0.88    0.15
  -2   7   1    1.33    0.22
  -2   7   1    1.29    0.16
  -2   7   1    0.94    0.17
   1  -7  -1   36.16    1.51
   1  -7  -1   34.94    1.56
  -1   7   1   34.60    1.56
  -1   7   1   34.57    1.55
  -1   7   1   35.12    1.50
  -1   7   1   36.75    1.74
   0  -7  -1    6.47    0.55
   0  -7  -1    6.08    0.36
   0  -7  -1    5.49    0.41
   0   7   1    6.21    0.35
   0   7   1    6.21    0.52
   0   7   1    5.89    0.39
   0   7   1    5.95    0.40
  -1  -7  -1    3.04    0.32
  -1  -7  -1    2.67    0.24
  -1  -7  -1    2.79    0.38
   1   7   1    2.64    0.29
   1   7   1    2.84    0.23
   1   7   1    4.21    0.53
  -2  -7  -1    0.13    0.16
  -2  -7  -1   -0.02    0.10
  -2  -7  -1   -0.04    0.16
   2   7   1    0.01    0.14
   2   7   1    0.04    0.10
   2   7   1    0.16    0.14
  -3  -7  -1    1.03    0.17
  -3  -7  -1    0.83    0.25
  -3  -7  -1    1.33    0.26
   3   7   1    1.17    0.16
   3   7   1    0.65    0.18
   3   7   1    1.76    0.25
   3   7   1    1.33    0.28
  -4  -7  -1    0.24    0.21
  -4  -7  -1    0.52    0.17
  -4  -7  -1    0.68    0.28
   4   7   1    0.39    0.26
   4   7   1    0.58    0.15
   4   7   1    0.28    0.16
   4   7   1    0.37    0.15
  -5  -7  -1    3.56    0.44
  -5  -7  -1    4.25    0.59
  -5  -7  -1    3.74    0.34
   5   7   1    3.70    0.36
   5   7   1    4.02    0.32
   5   7   1    4.20    0.55
  -6  -7  -1    1.72    0.41
  -6  -7  -1    1.90    0.31
  -6  -7  -1    1.28    0.21
   6   7   1    1.77    0.24
   6   7   1    1.49    0.22
  -7  -7  -1    0.74    0.20
  -7  -7  -1    0.75    0.22
  -7  -7  -1    0.79    0.36
   7   7   1    0.91    0.22
   7   7   1    0.84    0.17
   7   7   1    0.62    0.38
  -8  -7  -1    1.08    0.23
  -8  -7  -1    0.93    0.19
   8   7   1    0.79    0.17
   8   7   1    0.91    0.21
  -9  -7  -1    2.39    0.24
  -9  -7  -1    1.39    0.28
   9   7   1    2.49    0.26
   9   7   1    1.92    0.18
 -10  -7  -1   -0.04    0.13
 -10  -7  -1    0.04    0.09
  10   7   1    0.00    0.14
  10   7   1    0.06    0.11
   7  -8  -1    0.05    0.09
  -7   8   1    0.01    0.10
  -7   8   1    0.05    0.06
  -7   8   1    0.05    0.08
   6  -8  -1    0.22    0.13
   6  -8  -1    0.00    0.10
  -6   8   1    0.00    0.07
  -6   8   1    0.03    0.11
  -6   8   1    0.16    0.15
   5  -8  -1    0.03    0.08
   5  -8  -1    0.00    0.10
  -5   8   1   -0.04    0.11
  -5   8   1    0.11    0.12
  -5   8   1    0.00    0.08
   4  -8  -1    0.15    0.27
  -4   8   1    0.06    0.14
  -4   8   1    0.27    0.26
  -4   8   1    0.28    0.19
   3  -8  -1    3.05    0.26
   3  -8  -1    3.24    0.32
   3  -8  -1    3.67    0.59
  -3   8   1    3.08    0.31
  -3   8   1    2.99    0.25
  -3   8   1    2.90    0.28
  -3   8   1    3.65    0.56
   2  -8  -1    0.37    0.15
   2  -8  -1    0.27    0.12
  -2   8   1    0.18    0.24
  -2   8   1    0.96    0.21
  -2   8   1    0.44    0.13
  -2   8   1    0.43    0.14
   1  -8  -1    1.61    0.20
   1  -8  -1    2.38    0.29
   1  -8  -1    1.79    0.37
  -1   8   1    2.00    0.42
  -1   8   1    1.89    0.23
  -1   8   1    1.72    0.24
  -1   8   1    1.64    0.19
   0  -8  -1   11.72    0.59
   0  -8  -1   10.83    0.81
   0  -8  -1   10.58    0.73
   0   8   1    9.01    0.74
   0   8   1   11.01    0.56
   0   8   1   11.22    0.79
   0   8   1   12.97    0.63
  -1  -8  -1    1.77    0.25
  -1  -8  -1    1.66    0.36
   1   8   1    2.24    0.25
   1   8   1    2.08    0.35
  -2  -8  -1    9.91    0.61
  -2  -8  -1    9.25    0.78
  -2  -8  -1   10.10    0.57
   2   8   1   11.59    0.75
   2   8   1    9.28    0.73
   2   8   1   11.41    0.61
  -3  -8  -1    0.44    0.22
  -3  -8  -1    0.31    0.14
  -3  -8  -1    0.64    0.33
   3   8   1    0.43    0.14
   3   8   1    0.61    0.30
   3   8   1    0.37    0.18
  -4  -8  -1    0.25    0.20
  -4  -8  -1    0.25    0.16
  -4  -8  -1    0.05    0.24
   4   8   1    0.07    0.27
   4   8   1    0.16    0.13
   4   8   1    0.42    0.19
  -5  -8  -1    2.02    0.44
  -5  -8  -1    2.05    0.26
  -5  -8  -1    2.42    0.35
   5   8   1    1.79    0.22
   5   8   1    2.28    0.30
   5   8   1    1.69    0.42
  -6  -8  -1    0.78    0.24
  -6  -8  -1    0.20    0.35
  -6  -8  -1    0.46    0.16
   6   8   1    0.54    0.16
   6   8   1    0.73    0.20
   6   8   1    1.09    0.42
  -7  -8  -1    0.24    0.17
  -7  -8  -1    0.06    0.14
   7   8   1    0.15    0.17
   7   8   1    0.08    0.14
  -8  -8  -1    1.29    0.21
  -8  -8  -1    1.08    0.18
   8   8   1    0.88    0.15
   8   8   1    1.10    0.20
  -9  -8  -1   -0.04    0.10
  -9  -8  -1   -0.05    0.13
   9   8   1    0.09    0.12
   9   8   1    0.38    0.15
   6  -9  -1    0.04    0.09
  -6   9   1    0.10    0.09
  -6   9   1    0.14    0.11
  -6   9   1    0.02    0.06
   5  -9  -1    0.04    0.11
   5  -9  -1    0.08    0.08
  -5   9   1   -0.09    0.11
  -5   9   1   -0.03    0.07
  -5   9   1    0.08    0.10
   4  -9  -1    3.94    0.32
   4  -9  -1    4.08    0.28
  -4   9   1    3.85    0.33
  -4   9   1    4.25    0.31
  -4   9   1    4.25    0.28
   3  -9  -1    3.42    0.32
   3  -9  -1    3.40    0.26
  -3   9   1    3.30    0.33
  -3   9   1    3.01    0.27
  -3   9   1    3.29    0.25
   2  -9  -1    4.56    0.45
   2  -9  -1    4.22    0.42
   2  -9  -1    3.13    0.58
  -2   9   1    4.34    0.43
  -2   9   1    4.73    0.38
  -2   9   1    4.17    0.44
   1  -9  -1    1.44    0.46
   1  -9  -1    0.77    0.21
   1  -9  -1    0.72    0.15
  -1   9   1    0.42    0.32
  -1   9   1    0.56    0.18
  -1   9   1    0.74    0.14
  -1   9   1    1.11    0.19
   0  -9  -1    2.03    0.26
   0  -9  -1    2.45    0.46
   0  -9  -1    2.62    0.25
   0   9   1    2.62    0.45
   0   9   1    2.27    0.23
   0   9   1    2.60    0.30
   0   9   1    2.45    0.26
  -1  -9  -1   17.03    0.87
  -1  -9  -1   16.30    1.12
  -1  -9  -1   17.35    0.80
   1   9   1   15.80    1.05
   1   9   1   16.55    0.78
   1   9   1   15.76    0.84
  -2  -9  -1    0.04    0.16
  -2  -9  -1    0.10    0.29
  -2  -9  -1    0.06    0.13
   2   9   1    0.21    0.29
   2   9   1   -0.02    0.16
   2   9   1   -0.02    0.11
  -3  -9  -1    1.99    0.52
  -3  -9  -1    1.67    0.24
  -3  -9  -1    1.43    0.25
   3   9   1    1.23    0.38
   3   9   1    1.35    0.18
   3   9   1    1.52    0.24
  -4  -9  -1   -0.08    0.15
  -4  -9  -1    0.08    0.15
  -4  -9  -1    0.06    0.30
   4   9   1   -0.14    0.32
   4   9   1    0.21    0.16
  -5  -9  -1    1.11    0.43
  -5  -9  -1    0.18    0.15
  -5  -9  -1    0.13    0.19
   5   9   1    0.24    0.14
   5   9   1    0.18    0.18
   5   9   1    0.05    0.43
  -6  -9  -1    0.28    0.15
  -6  -9  -1    0.11    0.17
   6   9   1    0.21    0.16
   6   9   1    0.37    0.14
   6   9   1    0.53    0.20
  -7  -9  -1    1.02    0.17
  -7  -9  -1    0.87    0.20
   7   9   1    0.80    0.15
   7   9   1    0.99    0.19
  -8  -9  -1    0.02    0.11
  -8  -9  -1    0.16    0.13
  -8  -9  -1    0.02    0.16
   8   9   1   -0.16    0.09
   8   9   1   -0.04    0.11
  -9  -9  -1    0.31    0.12
   9   9   1    0.36    0.11
   9   9   1    0.69    0.14
   5 -10  -1    0.12    0.09
  -5  10   1    0.18    0.13
  -5  10   1    0.15    0.07
   4 -10  -1    0.03    0.07
   4 -10  -1    0.04    0.10
  -4  10   1   -0.02    0.07
  -4  10   1    0.05    0.11
   3 -10  -1    1.22    0.18
   3 -10  -1    1.19    0.21
  -3  10   1    1.17    0.21
   2 -10  -1    0.17    0.10
   2 -10  -1    0.11    0.13
  -2  10   1    0.16    0.09
  -2  10   1    0.10    0.13
   1 -10  -1    0.01    0.12
   1 -10  -1    0.09    0.11
  -1  10   1    0.08    0.10
  -1  10   1    0.36    0.17
   0 -10  -1    0.59    0.14
   0 -10  -1    0.93    0.22
   0  10   1    0.79    0.22
   0  10   1    0.51    0.13
  -1 -10  -1    0.03    0.13
  -1 -10  -1    0.02    0.14
   1  10   1    0.09    0.11
   1  10   1    0.03    0.60
   1  10   1   -0.15    0.14
  -2 -10  -1    0.61    0.18
  -2 -10  -1    0.47    0.18
   2  10   1    0.60    0.19
   2  10   1    0.53    0.15
  -3 -10  -1    3.42    0.32
   3  10   1    3.17    0.34
   3  10   1    3.60    0.28
  -4 -10  -1    6.53    0.49
  -4 -10  -1    6.47    0.43
   4  10   1    6.90    0.45
   4  10   1    6.33    0.39
  -5 -10  -1   -0.12    0.11
  -5 -10  -1    0.03    0.15
   5  10   1    0.11    0.11
   5  10   1    0.16    0.14
  -6 -10  -1    0.23    0.12
  -6 -10  -1    0.11    0.15
   6  10   1    0.21    0.14
   6  10   1    0.27    0.16
   6  10   1    0.29    0.11
  -7 -10  -1   -0.04    0.11
  -7 -10  -1   -0.02    0.10
   7  10   1    0.02    0.12
   7  10   1    0.25    0.12
  -8 -10  -1   -0.07    0.11
   8  10   1   -0.02    0.10
   8  10   1    0.20    0.11
   3 -11  -1   -0.05    0.08
  -3  11   1    0.01    0.10
  -3  11   1    0.05    0.07
   2 -11  -1    1.87    0.21
   2 -11  -1    1.85    0.17
  -2  11   1    1.85    0.22
  -2  11   1    1.97    0.16
   1 -11  -1    0.39    0.12
   1 -11  -1    0.28    0.15
  -1  11   1    0.26    0.13
  -1  11   1    0.36    0.11
   0 -11  -1    0.27    0.15
   0 -11  -1    0.21    0.13
   0  11   1    0.50    0.12
   0  11   1    0.65    0.17
  -1 -11  -1    1.17    0.18
  -1 -11  -1    1.09    0.21
   1  11   1    1.31    0.21
   1  11   1    1.04    0.15
  -2 -11  -1    3.02    0.30
  -2 -11  -1    2.77    0.25
   2  11   1    2.84    0.23
   2  11   1    2.55    0.28
  -3 -11  -1    0.61    0.15
  -3 -11  -1    0.76    0.19
   3  11   1    0.53    0.16
  -4 -11  -1    0.28    0.15
  -4 -11  -1    0.47    0.15
   4  11   1    0.14    0.10
   4  11   1    0.22    0.15
  -5 -11  -1    0.02    0.11
  -5 -11  -1    0.10    0.12
   5  11   1    0.08    0.09
   5  11   1    0.15    0.12
   5  11   1    0.11    0.12
  -6 -11  -1    0.05    0.11
  -6 -11  -1   -0.14    0.09
   6  11   1    0.03    0.11
   6  11   1   -0.06    0.18
  -1  12   1    1.03    0.16
   0 -12  -1    0.02    0.12
   0 -12  -1   -0.09    0.16
   0 -12  -1    0.17    0.12
   0  12   1   -0.10    0.07
   0  12   1   -0.01    0.10
  -1 -12  -1    2.75    0.19
  -1 -12  -1    2.92    0.25
  -1 -12  -1    3.31    0.25
   1  12   1    2.86    0.24
  -2 -12  -1    0.03    0.09
  -2 -12  -1    0.06    0.12
   2  12   1    0.06    0.09
   2  12   1    0.17    0.11
  -3 -12  -1    1.05    0.12
   3  12   1    1.26    0.12
   3  12   1    1.22    0.16
  -4 -12  -1    0.15    0.10
  -4 -12  -1    0.00    0.08
   4  12   1    0.12    0.10
   4  12   1    0.26    0.10
   5  11  -2    0.34    0.09
   5  11  -2    0.42    0.13
  -5 -11   2    0.34    0.12
  -5 -11   2    0.20    0.09
   4  11  -2    0.12    0.09
   4  11  -2    0.21    0.13
  -4 -11   2    0.25    0.11
  -4 -11   2    0.07    0.12
   3  11  -2    0.22    0.10
   3  11  -2    0.10    0.13
  -3 -11   2    0.17    0.12
   2  11  -2    2.20    0.26
   2  11  -2    2.79    0.21
  -2 -11   2    2.47    0.26
  -2 -11   2    3.03    0.35
   1  11  -2    0.95    0.15
   1  11  -2    1.18    0.19
  -1 -11   2    1.24    0.20
  -1 -11   2    0.83    0.20
  -1 -11   2    0.98    0.18
   0  11  -2    0.99    0.14
   0  11  -2    1.11    0.20
   0 -11   2    1.13    0.18
   0 -11   2    0.98    0.20
   0 -11   2    1.35    0.20
  -1  11  -2    1.74    0.16
  -1  11  -2    1.50    0.22
   1 -11   2    0.98    0.19
   1 -11   2    1.30    0.17
  -2  11  -2    0.83    0.18
  -2  11  -2    0.50    0.11
   2 -11   2    0.52    0.14
  -3  11  -2    0.08    0.08
   3 -11   2    0.02    0.09
   7  10  -2    0.27    0.08
   7  10  -2    0.35    0.12
  -7 -10   2    0.22    0.13
  -7 -10   2    0.28    0.10
   6  10  -2   -0.03    0.08
   6  10  -2    0.15    0.13
  -6 -10   2    0.06    0.11
  -6 -10   2    0.13    0.12
   5  10  -2    0.05    0.13
  -5 -10   2    0.03    0.11
  -5 -10   2   -0.13    0.10
   4  10  -2    0.06    0.11
   4  10  -2    0.11    0.15
  -4 -10   2    0.12    0.13
  -4 -10   2    0.21    0.14
   3  10  -2   -0.02    0.11
   3  10  -2   -0.01    0.13
  -3 -10   2    0.03    0.33
  -3 -10   2   -0.08    0.14
  -3 -10   2    0.03    0.12
   2  10  -2    2.69    0.30
   2  10  -2    2.43    0.24
  -2 -10   2    2.07    0.26
  -2 -10   2    2.14    0.23
  -2 -10   2    2.57    0.32
   1  10  -2    0.00    0.17
   1  10  -2    0.15    0.12
  -1 -10   2    0.09    0.13
  -1 -10   2   -0.15    0.13
   0  10  -2   -0.12    0.15
   0  10  -2    0.25    0.12
   0 -10   2   -0.19    0.10
   0 -10   2   -0.01    0.12
  -1  10  -2    1.68    0.24
  -1  10  -2    1.90    0.20
   1 -10   2    2.14    0.27
  -2  10  -2    6.90    0.46
  -2  10  -2    6.60    0.37
   2 -10   2    6.13    0.41
  -3  10  -2    1.33    0.22
  -3  10  -2    1.51    0.18
   3 -10   2    1.43    0.21
  -4  10  -2   -0.02    0.16
  -4  10  -2    0.17    0.09
   4 -10   2    0.01    0.09
  -5  10  -2    2.02    0.16
   5 -10   2    2.04    0.19
   8   9  -2    0.10    0.11
   8   9  -2    0.09    0.08
  -8  -9   2    0.20    0.10
   7   9  -2    0.08    0.12
   7   9  -2    0.17    0.11
  -7  -9   2    0.26    0.10
  -7  -9   2    0.11    0.12
  -7  -9   2    0.03    0.12
   6   9  -2   -0.13    0.13
   6   9  -2   -0.07    0.11
  -6  -9   2    0.06    0.11
  -6  -9   2   -0.15    0.14
   5   9  -2    1.53    0.21
   5   9  -2    1.47    0.23
  -5  -9   2    1.74    0.21
  -5  -9   2    1.68    0.25
   4   9  -2    1.15    0.47
   4   9  -2    0.69    0.21
  -4  -9   2    0.86    0.20
  -4  -9   2    0.75    0.18
   3   9  -2    4.24    0.38
   3   9  -2    3.63    0.76
   3   9  -2    4.05    0.40
  -3  -9   2    4.36    0.42
  -3  -9   2    4.67    0.46
  -3  -9   2    4.27    0.33
   2   9  -2    0.05    0.30
   2   9  -2    0.01    0.12
   2   9  -2   -0.02    0.16
  -2  -9   2   -0.01    0.14
  -2  -9   2   -0.17    0.39
  -2  -9   2    0.01    0.13
   1   9  -2    4.90    0.62
   1   9  -2    5.22    0.43
   1   9  -2    5.03    0.35
  -1  -9   2    5.45    0.42
  -1  -9   2    5.42    0.36
   0   9  -2    0.27    0.19
   0   9  -2    0.12    0.12
   0   9  -2    0.08    0.30
   0  -9   2    0.16    0.14
   0  -9   2   -0.07    0.14
  -1   9  -2    1.84    0.22
  -1   9  -2    1.51    0.38
  -1   9  -2    2.40    0.46
  -2   9  -2   -0.12    0.28
  -2   9  -2    0.47    0.21
  -2   9  -2    0.22    0.11
   2  -9   2    0.16    0.12
   2  -9   2    0.05    0.11
  -3   9  -2    3.70    0.27
  -3   9  -2    3.07    0.34
   3  -9   2    3.60    0.32
  -4   9  -2    0.12    0.21
  -4   9  -2    0.08    0.08
   4  -9   2    0.07    0.12
  -5   9  -2    1.47    0.17
  -5   9  -2    1.90    0.26
   5  -9   2    1.66    0.21
  -6   9  -2    2.07    0.17
  -6   9  -2    2.16    0.27
   6  -9   2    1.75    0.19
   9   8  -2    1.08    0.15
   9   8  -2    1.19    0.15
  -9  -8   2    1.25    0.22
   8   8  -2   -0.04    0.09
   8   8  -2    0.01    0.12
  -8  -8   2    0.00    0.10
  -8  -8   2    0.05    0.12
   7   8  -2   -0.06    0.12
   7   8  -2    0.10    0.15
  -7  -8   2    0.08    0.14
  -7  -8   2   -0.02    0.11
  -7  -8   2    0.35    0.21
   6   8  -2    1.74    0.23
   6   8  -2    1.55    0.24
  -6  -8   2    1.60    0.22
   5   8  -2    1.45    0.23
   5   8  -2    1.33    0.43
  -5  -8   2    1.38    0.27
  -5  -8   2    0.21    0.68
   4   8  -2    2.31    0.26
   4   8  -2    2.48    0.51
   4   8  -2    2.96    0.32
  -4  -8   2    2.44    0.28
  -4  -8   2    2.52    0.51
  -4  -8   2    3.54    0.38
   3   8  -2    3.99    0.57
   3   8  -2    4.03    0.31
   3   8  -2    3.48    0.36
  -3  -8   2    3.90    0.33
  -3  -8   2    3.28    0.40
  -3  -8   2    5.85    0.87
  -3  -8   2    3.50    0.38
   2   8  -2    1.27    0.20
   2   8  -2    1.55    0.25
  -2  -8   2    1.16    0.21
  -2  -8   2    1.25    0.41
   1   8  -2   -0.31    0.16
   1   8  -2   -0.03    0.21
   1   8  -2   -0.11    0.10
  -1  -8   2    0.01    0.16
  -1  -8   2    0.27    0.27
  -1  -8   2   -0.13    0.14
   0   8  -2    0.13    0.27
   0   8  -2    0.07    0.16
   0   8  -2    0.05    0.12
   0  -8   2    0.04    0.13
   0  -8   2    0.16    0.16
   0  -8   2   -0.08    0.22
  -1   8  -2    5.42    0.35
  -1   8  -2    6.01    0.64
  -1   8  -2    5.42    0.45
   1  -8   2    6.05    0.36
   1  -8   2    5.45    0.42
  -2   8  -2    0.67    0.31
  -2   8  -2    0.22    0.12
  -2   8  -2    0.19    0.18
   2  -8   2    0.27    0.13
   2  -8   2    0.04    0.15
  -3   8  -2    2.41    0.23
  -3   8  -2    3.87    0.62
   3  -8   2    2.37    0.23
   3  -8   2    2.79    0.30
  -4   8  -2    1.61    0.26
  -4   8  -2    1.76    0.20
   4  -8   2    1.37    0.21
  -5   8  -2    0.18    0.10
  -5   8  -2   -0.24    0.16
   5  -8   2    0.24    0.14
   5  -8   2    0.00    0.11
  -6   8  -2    1.27    0.21
  -6   8  -2    1.02    0.14
   6  -8   2    1.13    0.18
  -7   8  -2    0.89    0.12
  -7   8  -2    1.15    0.21
   7  -8   2    0.87    0.14
   9   7  -2    0.30    0.13
   9   7  -2    0.22    0.09
  -9  -7   2    0.18    0.11
  -9  -7   2    0.23    0.10
   8   7  -2    0.57    0.15
   8   7  -2    0.64    0.17
  -8  -7   2    0.70    0.14
  -8  -7   2    0.57    0.17
   7   7  -2    2.15    0.28
   7   7  -2    1.73    0.24
  -7  -7   2    2.08    0.29
  -7  -7   2    2.06    0.24
  -7  -7   2    2.16    0.30
   6   7  -2    0.38    0.34
   6   7  -2    0.18    0.16
   6   7  -2    0.14    0.19
  -6  -7   2    0.34    0.20
  -6  -7   2    0.71    0.47
  -6  -7   2    0.58    0.18
   5   7  -2    0.18    0.18
   5   7  -2   -0.01    0.30
   5   7  -2   -0.11    0.14
  -5  -7   2    0.01    0.32
  -5  -7   2    0.07    0.19
  -5  -7   2   -0.02    0.14
   4   7  -2   20.19    0.99
   4   7  -2   22.74    1.26
   4   7  -2   21.97    1.04
  -4  -7   2   20.71    1.26
  -4  -7   2   22.50    1.01
  -4  -7   2   21.61    1.06
   3   7  -2    0.51    0.32
   3   7  -2    0.46    0.17
   3   7  -2    0.33    0.19
  -3  -7   2    0.11    0.15
  -3  -7   2    0.62    0.32
  -3  -7   2    0.72    0.23
  -3  -7   2    0.67    0.24
  -3  -7   2    0.22    0.39
   2   7  -2    3.66    0.45
   2   7  -2    4.02    0.29
   2   7  -2    4.00    0.37
  -2  -7   2    3.78    0.35
  -2  -7   2    3.61    0.50
  -2  -7   2    3.83    0.30
   1   7  -2    9.16    0.58
   1   7  -2   10.07    0.52
   1   7  -2   10.23    0.72
  -1  -7   2    9.98    0.73
  -1  -7   2   10.89    0.53
  -1  -7   2   10.57    0.59
   0   7  -2    0.64    0.25
   0   7  -2    0.47    0.18
   0   7  -2    0.86    0.14
   0  -7   2    1.19    0.35
   0  -7   2    0.65    0.18
   0  -7   2    0.48    0.14
  -1   7  -2    0.64    0.28
  -1   7  -2    0.35    0.18
  -1   7  -2    0.37    0.12
   1  -7   2    0.13    0.15
   1  -7   2    0.41    0.12
   1  -7   2    0.05    0.20
   1  -7   2    0.33    0.24
  -2   7  -2    2.94    0.32
  -2   7  -2    2.68    0.24
  -2   7  -2    2.75    0.48
   2  -7   2    2.72    0.32
   2  -7   2    4.34    0.77
   2  -7   2    2.23    0.23
  -3   7  -2    3.48    0.26
  -3   7  -2    3.80    0.37
   3  -7   2    3.16    0.31
   3  -7   2    3.47    0.46
   3  -7   2    2.98    0.26
  -4   7  -2    3.08    0.29
  -4   7  -2    2.70    0.32
  -4   7  -2    2.57    0.24
   4  -7   2    2.46    0.28
   4  -7   2    3.25    0.45
   4  -7   2    2.47    0.23
  -5   7  -2    1.33    0.18
  -5   7  -2    1.12    0.22
  -5   7  -2    1.45    0.20
   5  -7   2    1.15    0.18
   5  -7   2    1.39    0.34
  -6   7  -2    0.47    0.18
  -6   7  -2    0.55    0.13
  -6   7  -2    0.44    0.14
   6  -7   2    0.49    0.14
  -7   7  -2    3.87    0.34
  -7   7  -2    2.92    0.26
  -7   7  -2    3.35    0.25
   7  -7   2    3.22    0.26
  -8   7  -2    0.23    0.08
  -8   7  -2    0.16    0.11
   8  -7   2    0.22    0.09
  10   6  -2    0.08    0.11
  10   6  -2    0.14    0.08
 -10  -6   2    0.22    0.08
 -10  -6   2    0.06    0.10
   9   6  -2   -0.16    0.17
  -9  -6   2    0.14    0.11
  -9  -6   2   -0.05    0.14
   8   6  -2    1.11    0.20
   8   6  -2    1.02    0.20
  -8  -6   2    1.20    0.19
  -8  -6   2    1.17    0.22
   7   6  -2    1.76    0.43
   7   6  -2    1.20    0.21
   7   6  -2    1.33    0.23
  -7  -6   2    1.25    0.21
  -7  -6   2    1.57    0.26
  -7  -6   2    1.35    0.31
  -7  -6   2    1.34    0.48
   6   6  -2    2.05    0.42
   6   6  -2    1.31    0.21
   6   6  -2    1.83    0.27
  -6  -6   2    1.92    0.45
  -6  -6   2    1.62    0.24
  -6  -6   2    1.72    0.27
   5   6  -2   14.83    0.77
   5   6  -2   16.56    0.82
   5   6  -2   16.76    1.01
  -5  -6   2   15.74    0.78
  -5  -6   2   15.01    0.82
  -5  -6   2   15.29    1.01
   4   6  -2   25.02    1.33
   4   6  -2   25.42    1.15
   4   6  -2   25.40    1.12
  -4  -6   2   25.24    1.18
  -4  -6   2   25.37    1.13
  -4  -6   2   23.32    1.35
  -4  -6   2   25.63    1.36
   3   6  -2   13.26    0.81
   3   6  -2   12.73    0.69
   3   6  -2   12.28    0.63
  -3  -6   2   13.26    0.70
  -3  -6   2   13.85    0.66
  -3  -6   2   13.72    0.88
   2   6  -2    9.34    0.63
  -2  -6   2    8.80    0.47
  -2  -6   2    8.13    0.62
   1   6  -2    5.70    0.55
   1   6  -2    4.53    0.29
  -1  -6   2    4.44    0.30
  -1  -6   2    4.18    0.35
  -1  -6   2    4.49    0.44
   0   6  -2   40.62    2.00
   0   6  -2   41.08    1.72
   0  -6   2   39.14    1.86
   0  -6   2   41.13    1.76
   0  -6   2   43.69    1.78
   0  -6   2   40.87    1.91
  -1   6  -2    2.66    0.33
  -1   6  -2    2.63    0.23
   1  -6   2    2.37    0.21
   1  -6   2    2.16    0.33
  -2   6  -2    0.28    0.10
   2  -6   2    0.66    0.26
   2  -6   2    0.02    0.11
   2  -6   2    0.27    0.26
  -3   6  -2   11.51    0.58
  -3   6  -2   11.53    0.61
  -3   6  -2   11.08    0.78
   3  -6   2   12.02    0.62
   3  -6   2   10.69    0.74
   3  -6   2   12.92    0.82
   3  -6   2   11.56    0.57
  -4   6  -2    1.94    0.25
  -4   6  -2    2.61    0.48
  -4   6  -2    1.97    0.29
   4  -6   2    1.50    0.36
   4  -6   2    1.80    0.20
   4  -6   2    2.50    0.39
  -5   6  -2    0.15    0.14
  -5   6  -2    0.40    0.19
  -5   6  -2    0.19    0.11
  -5   6  -2    0.30    0.26
   5  -6   2    0.19    0.11
   5  -6   2    0.56    0.29
   5  -6   2    0.22    0.14
   5  -6   2    0.07    0.21
  -6   6  -2   17.14    0.81
  -6   6  -2   15.54    1.08
  -6   6  -2   15.65    0.83
  -6   6  -2   18.10    0.87
   6  -6   2   17.41    0.96
   6  -6   2   16.59    0.83
  -7   6  -2    4.30    0.31
  -7   6  -2    3.91    0.33
  -7   6  -2    5.01    0.40
   7  -6   2    4.33    0.34
  -8   6  -2    0.26    0.15
  -8   6  -2    0.22    0.09
  -8   6  -2    0.24    0.17
   8  -6   2    0.35    0.11
  -9   6  -2    0.02    0.07
  -9   6  -2    0.18    0.07
   9  -6   2    0.27    0.09
  10   5  -2    0.08    0.09
  10   5  -2    0.08    0.12
 -10  -5   2    0.09    0.11
 -10  -5   2    0.01    0.09
   9   5  -2    0.12    0.11
   9   5  -2    0.03    0.13
  -9  -5   2    0.31    0.13
  -9  -5   2    0.06    0.13
   8   5  -2    0.03    0.13
   8   5  -2   -0.03    0.16
   8   5  -2    1.02    0.50
  -8  -5   2    0.32    0.42
  -8  -5   2    0.26    0.18
  -8  -5   2    0.27    0.16
   7   5  -2    0.97    0.22
   7   5  -2    0.71    0.34
   7   5  -2    0.77    0.18
  -7  -5   2    0.82    0.23
  -7  -5   2    0.95    0.38
  -7  -5   2    0.89    0.19
   6   5  -2    1.95    0.40
   6   5  -2    1.26    0.33
   6   5  -2    1.72    0.23
  -6  -5   2    1.47    0.28
  -6  -5   2    1.56    0.24
  -6  -5   2    2.17    0.48
   5   5  -2    1.19    0.22
   5   5  -2    0.90    0.25
   5   5  -2    1.26    0.21
  -5  -5   2    1.40    0.44
  -5  -5   2    1.26    0.20
  -5  -5   2    1.13    0.35
  -5  -5   2    1.13    0.24
   4   5  -2    8.46    0.53
   4   5  -2   10.27    0.66
   4   5  -2   10.04    0.51
  -4  -5   2   10.02    0.57
  -4  -5   2    9.77    0.67
  -4  -5   2    8.34    0.73
   3   5  -2    1.63    0.29
  -3  -5   2    1.73    0.34
   2   5  -2   46.85    2.12
  -2  -5   2   48.61    2.14
   1   5  -2    0.72    0.19
  -1  -5   2    0.85    0.24
   0   5  -2   14.71    0.78
   0  -5   2   13.35    0.77
   1  -5   2    2.37    0.33
  -2   5  -2   21.42    1.09
   2  -5   2   20.84    1.08
  -3   5  -2    4.90    0.30
  -3   5  -2    4.24    0.54
   3  -5   2    4.76    0.33
   3  -5   2    4.96    0.43
   3  -5   2    4.28    0.48
  -4   5  -2    2.27    0.22
  -4   5  -2    2.05    0.25
  -4   5  -2    2.83    0.45
   4  -5   2    1.89    0.33
   4  -5   2    1.94    0.20
   4  -5   2    1.93    0.23
   4  -5   2    2.22    0.36
  -5   5  -2    8.02    0.45
  -5   5  -2    8.53    0.52
  -5   5  -2    8.74    0.67
  -5   5  -2    7.64    0.49
   5  -5   2    8.17    0.48
   5  -5   2    7.46    0.61
   5  -5   2    8.03    0.42
   5  -5   2    7.38    0.55
  -6   5  -2    1.43    0.20
  -6   5  -2    1.58    0.23
  -6   5  -2    1.81    0.27
  -6   5  -2    0.98    0.27
   6  -5   2    1.37    0.20
   6  -5   2    1.73    0.37
   6  -5   2    1.49    0.17
  -7   5  -2    5.97    0.63
  -7   5  -2    5.22    0.36
  -7   5  -2    4.67    0.39
  -7   5  -2    5.59    0.43
   7  -5   2    5.59    0.54
   7  -5   2    5.31    0.38
   7  -5   2    5.20    0.48
  -8   5  -2    1.14    0.22
  -8   5  -2    1.48    0.23
  -8   5  -2    1.40    0.19
   8  -5   2    1.30    0.19
   8  -5   2    1.93    0.31
  -9   5  -2    1.23    0.23
  -9   5  -2    2.08    0.19
  -9   5  -2    1.49    0.19
 -10   5  -2   -0.06    0.06
 -10   5  -2    0.10    0.06
  10  -5   2    0.04    0.07
  10   4  -2    0.99    0.14
 -10  -4   2    1.42    0.20
 -10  -4   2    1.31    0.15
   9   4  -2    0.11    0.13
   9   4  -2    0.00    0.17
   9   4  -2   -0.16    0.30
  -9  -4   2   -0.16    0.13
  -9  -4   2   -0.10    0.12
  -9  -4   2   -0.01    0.14
   8   4  -2    0.08    0.17
   8   4  -2    0.06    0.14
   8   4  -2   -0.23    0.35
  -8  -4   2   -0.02    0.15
  -8  -4   2   -0.43    0.19
  -8  -4   2    0.63    0.38
  -8  -4   2    0.27    0.19
   7   4  -2    3.50    0.37
   7   4  -2    4.39    0.76
   7   4  -2    3.56    0.33
  -7  -4   2    4.03    0.57
  -7  -4   2    3.67    0.40
  -7  -4   2    3.45    0.32
   6   4  -2    4.63    0.50
   6   4  -2    4.61    0.36
   6   4  -2    4.69    0.39
  -6  -4   2    4.81    0.54
  -6  -4   2    4.72    0.40
  -6  -4   2    4.92    0.36
   5   4  -2    0.63    0.17
   5   4  -2    0.66    0.16
   5   4  -2    1.04    0.28
  -5  -4   2    0.68    0.27
  -5  -4   2    0.96    0.18
  -5  -4   2    0.79    0.20
  -5  -4   2    1.10    0.39
   4   4  -2    1.25    0.23
  -4  -4   2    1.97    0.33
   3   4  -2    8.42    0.55
  -3  -4   2    8.09    0.56
   2   4  -2   80.32    3.31
  -2  -4   2   77.73    3.31
   1   4  -2   37.06    1.60
  -1  -4   2   34.73    1.60
   0   4  -2    6.60    0.42
   0  -4   2    6.18    0.42
  -1   4  -2   52.24    2.23
   1  -4   2   51.54    2.23
  -2   4  -2    5.32    0.40
   2  -4   2    5.15    0.40
  -3   4  -2    5.55    0.43
   3  -4   2    5.94    0.44
  -4   4  -2    0.73    0.22
   4  -4   2    0.80    0.16
   4  -4   2    0.61    0.20
  -5   4  -2   71.19    2.72
  -5   4  -2   67.14    2.95
   5  -4   2   61.54    2.78
   5  -4   2   64.46    2.73
   5  -4   2   65.65    2.83
  -6   4  -2    0.24    0.15
  -6   4  -2    0.21    0.17
  -6   4  -2    0.11    0.23
  -6   4  -2    0.06    0.16
   6  -4   2    0.05    0.18
   6  -4   2   -0.11    0.28
   6  -4   2    0.12    0.10
   6  -4   2    0.02    0.17
  -7   4  -2    1.94    0.38
  -7   4  -2    2.27    0.30
  -7   4  -2    2.32    0.25
  -7   4  -2    3.09    0.36
   7  -4   2    3.04    0.44
   7  -4   2    2.90    0.30
   7  -4   2    2.18    0.22
   7  -4   2    2.48    0.34
  -8   4  -2    4.00    0.37
  -8   4  -2    4.49    0.34
  -8   4  -2    3.42    0.76
  -8   4  -2    5.69    0.44
   8  -4   2    4.95    0.45
   8  -4   2    5.10    0.36
  -9   4  -2    0.10    0.11
  -9   4  -2    0.03    0.18
  -9   4  -2   -0.12    0.09
   9  -4   2    0.09    0.11
   9  -4   2   -0.13    0.27
 -10   4  -2    0.36    0.11
 -10   4  -2    0.50    0.10
  10  -4   2    0.48    0.11
  11   3  -2    0.13    0.11
 -11  -3   2    0.07    0.07
 -11  -3   2    0.15    0.11
  10   3  -2    1.46    0.24
  10   3  -2    1.14    0.20
 -10  -3   2    1.13    0.18
 -10  -3   2    0.70    0.20
   9   3  -2    1.69    0.22
   9   3  -2    1.97    0.27
  -9  -3   2    2.68    0.31
  -9  -3   2    1.63    0.21
   8   3  -2   -0.50    0.28
   8   3  -2   -0.09    0.16
   8   3  -2   -0.11    0.13
  -8  -3   2   -0.17    0.13
  -8  -3   2    0.21    0.24
  -8  -3   2   -0.09    0.35
  -8  -3   2   -0.10    0.18
  -8  -3   2   -0.15    0.22
   7   3  -2    0.92    0.20
   7   3  -2    0.49    0.18
   7   3  -2    0.87    0.33
  -7  -3   2    0.80    0.19
  -7  -3   2    0.65    0.36
  -7  -3   2    1.10    0.24
   6   3  -2    2.35    0.29
   6   3  -2    2.98    0.42
   6   3  -2    2.51    0.27
  -6  -3   2    3.47    0.36
  -6  -3   2    3.67    0.52
  -6  -3   2    2.75    0.28
   5   3  -2    0.45    0.20
   5   3  -2    0.64    0.16
  -5  -3   2    0.42    0.20
  -5  -3   2    0.41    0.32
  -5  -3   2    0.61    0.20
  -5  -3   2    0.42    0.15
   4   3  -2   44.93    2.00
  -4  -3   2   45.13    2.01
   3   3  -2   -0.09    0.13
  -3  -3   2    0.04    0.16
   2   3  -2   10.01    0.54
  -2  -3   2    9.88    0.55
   1   3  -2   14.85    0.73
  -1  -3   2   15.57    0.74
   0   3  -2    2.93    0.23
   0  -3   2    3.18    0.24
  -1   3  -2    2.62    0.22
   1  -3   2    2.92    0.23
  -2   3  -2   96.44    3.98
   2  -3   2   98.34    3.99
  -3   3  -2    0.07    0.12
   3  -3   2    0.13    0.13
  -4   3  -2   55.80    2.41
   4  -3   2   54.46    2.40
  -5   3  -2    0.06    0.24
  -5   3  -2    0.09    0.15
  -5   3  -2   -0.06    0.10
   5  -3   2   -0.01    0.14
   5  -3   2    0.13    0.09
  -6   3  -2    4.51    0.48
  -6   3  -2    4.23    0.38
  -6   3  -2    4.19    0.31
   6  -3   2    3.93    0.31
   6  -3   2    3.71    0.55
   6  -3   2    3.81    0.28
  -7   3  -2   13.11    0.89
  -7   3  -2   11.94    0.61
  -7   3  -2   10.66    0.68
  -7   3  -2   11.70    0.67
   7  -3   2   10.80    0.78
   7  -3   2   12.79    0.64
  -8   3  -2   10.66    0.85
  -8   3  -2   10.28    0.57
   8  -3   2   11.19    0.67
  -9   3  -2    0.05    0.19
  -9   3  -2    0.01    0.13
  -9   3  -2   -0.02    0.10
   9  -3   2    0.19    0.14
   9  -3   2    0.08    0.19
 -10   3  -2    0.12    0.12
 -10   3  -2    0.19    0.19
 -10   3  -2    0.26    0.10
  10  -3   2    0.31    0.17
  10  -3   2    0.16    0.11
 -11   3  -2    0.16    0.07
 -11   3  -2    0.12    0.08
  11  -3   2   -0.01    0.07
  11   2  -2    0.15    0.09
  11   2  -2    0.27    0.11
 -11  -2   2    0.19    0.07
 -11  -2   2    0.35    0.12
 -11  -2   2    0.32    0.10
  10   2  -2   -0.04    0.10
  10   2  -2    0.00    0.12
 -10  -2   2   -0.02    0.10
 -10  -2   2    0.12    0.13
 -10  -2   2   -0.03    0.11
   9   2  -2    4.40    0.38
   9   2  -2    3.88    0.32
  -9  -2   2    3.77    0.36
  -9  -2   2    3.78    0.32
  -9  -2   2    3.56    0.35
   8   2  -2    3.26    0.36
   8   2  -2    3.12    0.47
   8   2  -2    2.47    0.28
  -8  -2   2    2.83    0.34
  -8  -2   2    2.83    0.42
  -8  -2   2    3.25    0.55
  -8  -2   2    3.14    0.31
  -8  -2   2    2.86    0.35
   7   2  -2   21.23    1.19
   7   2  -2   19.87    0.99
   7   2  -2   19.83    1.04
  -7  -2   2   21.42    1.08
  -7  -2   2   21.82    1.24
  -7  -2   2   21.46    1.07
   6   2  -2   -0.08    0.14
   6   2  -2   -0.14    0.18
   6   2  -2    0.17    0.14
  -6  -2   2   -0.29    0.19
  -6  -2   2    0.04    0.17
  -6  -2   2   -0.17    0.12
   5   2  -2    0.67    0.24
  -5  -2   2    0.54    0.21
   4   2  -2   23.80    1.13
  -4  -2   2   23.06    1.14
  -3  -2   2  351.07   16.24
  -2  -2   2  371.03   16.54
  -1  -2   2  198.89    9.40
   0  -2   2    1.13    0.75
   1  -2   2  390.57   16.26
  -2   2  -2    1.41    0.18
   2  -2   2    1.32    0.15
  -3   2  -2   11.69    0.61
   3  -2   2   11.91    0.61
  -4   2  -2    7.44    0.49
   4  -2   2    7.27    0.47
  -5   2  -2    3.43    0.42
   5  -2   2    2.87    0.32
  -6   2  -2    3.67    0.28
  -6   2  -2    3.61    0.42
   6  -2   2    2.86    0.36
   6  -2   2    3.35    0.28
   6  -2   2    2.90    0.23
  -7   2  -2    1.07    0.18
  -7   2  -2    0.83    0.27
  -7   2  -2    1.62    0.31
  -7   2  -2    1.56    0.28
   7  -2   2    1.17    0.20
   7  -2   2    1.12    0.16
  -8   2  -2   13.83    0.75
  -8   2  -2   10.65    0.72
  -8   2  -2   12.43    0.66
  -8   2  -2   13.05    0.94
   8  -2   2   13.51    0.68
  -9   2  -2    0.05    0.15
  -9   2  -2    0.06    0.24
  -9   2  -2   -0.07    0.12
  -9   2  -2    0.19    0.19
   9  -2   2    0.02    0.12
   9  -2   2   -0.10    0.10
 -10   2  -2    1.92    0.27
  10  -2   2    2.41    0.33
  10  -2   2    2.06    0.24
 -11   2  -2    0.25    0.10
 -11   2  -2    0.45    0.10
  11  -2   2    0.26    0.10
  11  -2   2    0.63    0.18
  11   1  -2    0.36    0.10
  11   1  -2    0.34    0.11
 -11  -1   2    0.35    0.10
 -11  -1   2    0.25    0.08
 -11  -1   2    0.38    0.11
  10   1  -2   -0.05    0.11
  10   1  -2    0.04    0.09
 -10  -1   2    0.08    0.10
 -10  -1   2    0.14    0.12
 -10  -1   2    0.07    0.13
   9   1  -2    2.00    0.26
   9   1  -2    1.60    0.20
  -9  -1   2    1.94    0.28
  -9  -1   2    1.54    0.20
  -9  -1   2    2.00    0.71
  -9  -1   2    1.72    0.26
   8   1  -2    6.08    0.44
   8   1  -2    5.47    0.40
   8   1  -2    5.96    0.63
  -8  -1   2    5.45    0.40
  -8  -1   2    5.92    0.47
  -8  -1   2    5.49    0.45
  -8  -1   2    4.70    0.51
  -8  -1   2    5.44    0.65
   7   1  -2   32.38    1.61
   7   1  -2   31.38    1.46
   7   1  -2   32.70    1.41
  -7  -1   2   29.59    1.42
  -7  -1   2   30.68    1.53
  -7  -1   2   30.46    1.41
  -7  -1   2   32.32    1.65
   6   1  -2   -0.01    0.13
   6   1  -2    0.16    0.19
  -6  -1   2    0.19    0.23
  -6  -1   2    0.31    0.19
  -6  -1   2   -0.13    0.11
   5   1  -2    3.22    0.37
  -5  -1   2    4.06    0.42
   4   1  -2   21.89    1.06
  -4  -1   2   22.63    1.09
   3   1  -2   84.74    3.67
  -3  -1   2   91.85    3.63
   2   1  -2   36.73    1.54
  -2  -1   2   36.71    1.55
   1   1  -2    0.15    0.07
  -1  -1   2    0.27    0.08
   0  -1   2   57.25    2.75
   1  -1   2   78.30    3.11
  -3   1  -2   28.85    1.26
   3  -1   2   29.02    1.25
  -4   1  -2   28.46    1.30
   4  -1   2   28.77    1.28
  -5   1  -2   11.44    0.68
   5  -1   2   11.29    0.64
  -6   1  -2    3.88    0.42
  -6   1  -2    4.08    0.30
   6  -1   2    3.56    0.28
   6  -1   2    3.55    0.37
  -7   1  -2   10.09    0.67
  -7   1  -2   11.69    0.58
  -7   1  -2   10.59    0.77
   7  -1   2   10.90    0.57
   7  -1   2   10.11    0.53
  -8   1  -2    0.73    0.19
  -8   1  -2    0.72    0.49
  -8   1  -2    0.41    0.40
   8  -1   2   -0.15    0.28
   8  -1   2    0.36    0.16
   8  -1   2    0.28    0.12
  -9   1  -2    1.10    0.26
  -9   1  -2    1.02    0.20
  -9   1  -2    1.59    0.35
  -9   1  -2    0.19    0.31
   9  -1   2    1.04    0.20
 -10   1  -2    0.79    0.19
 -10   1  -2    0.50    0.14
  10  -1   2    0.43    0.15
 -11   1  -2    0.08    0.08
 -11   1  -2    0.06    0.09
  11  -1   2    0.18    0.16
  11  -1   2   -0.03    0.09
  11   0  -2    0.15    0.11
 -11   0   2    0.07    0.07
 -11   0   2    0.00    0.13
 -11   0   2    0.10    0.08
  10   0  -2   -0.13    0.10
  10   0  -2   -0.03    0.12
 -10   0   2    0.01    0.11
 -10   0   2   -0.18    0.13
 -10   0   2    0.03    0.09
   9   0  -2    0.67    0.19
   9   0  -2    0.67    0.15
  -9   0   2    0.84    0.21
  -9   0   2    0.66    0.15
  -9   0   2    0.61    0.18
   8   0  -2   11.30    0.60
   8   0  -2    9.74    0.81
  -8   0   2    9.91    0.73
  -8   0   2   11.12    0.60
  -8   0   2   11.74    0.66
  -8   0   2   11.72    0.90
  -8   0   2   11.58    0.68
   7   0  -2    5.86    0.44
   7   0  -2    6.55    0.60
  -7   0   2    5.85    0.50
  -7   0   2    7.58    0.52
  -7   0   2    6.31    0.47
  -7   0   2    7.50    0.61
  -7   0   2    6.22    0.63
   6   0  -2   19.14    1.04
   6   0  -2   18.10    0.87
  -6   0   2   18.47    0.97
  -6   0   2   18.57    0.87
  -6   0   2   18.64    0.91
  -6   0   2   19.87    1.08
   5   0  -2   -0.19    0.17
  -5   0   2    0.01    0.18
   4   0  -2    2.60    0.30
  -4   0   2    2.51    0.32
   3   0  -2   63.03    2.62
  -3   0   2   63.02    2.63
  -2   0   2  117.45    5.81
   1   0  -2    7.94    0.38
  -1   0   2    8.32    0.39
   0   0  -2   22.69    0.89
   0   0  -2   21.48    0.88
   0   0   2   21.67    0.90
  -1   0  -2   73.59    2.92
   1   0   2   73.96    2.94
  -3   0  -2    8.89    0.45
   3   0   2    8.45    0.43
  -4   0  -2   44.18    1.87
   4   0   2   42.74    1.84
  -5   0  -2    0.10    0.17
   5   0   2   -0.07    0.13
  -6   0  -2    0.73    0.23
   6   0   2    0.79    0.18
   6   0   2    0.67    0.21
  -7   0  -2    4.74    0.50
  -7   0  -2    5.64    0.36
  -7   0  -2    4.22    0.50
   7   0   2    4.94    0.32
   7   0   2    4.69    0.35
  -8   0  -2    8.47    0.60
  -8   0  -2    8.30    0.71
  -8   0  -2    7.96    0.49
   8   0   2    8.14    0.51
  -9   0  -2    1.15    0.27
  -9   0  -2    0.90    0.19
  -9   0  -2    0.82    0.30
   9   0   2    0.95    0.20
 -10   0  -2    0.10    0.13
 -10   0  -2    0.24    0.16
 -10   0  -2    0.12    0.19
  10   0   2    0.07    0.13
 -11   0  -2    1.02    0.22
 -11   0  -2    0.69    0.16
 -11   0  -2    0.71    0.13
  11   0   2    0.73    0.14
  11  -1  -2    1.07    0.18
 -11   1   2    0.75    0.13
  10  -1  -2   -0.08    0.08
 -10   1   2   -0.03    0.11
 -10   1   2    0.04    0.10
   9  -1  -2    0.44    0.13
   9  -1  -2    0.71    0.18
  -9   1   2    0.65    0.18
  -9   1   2    0.68    0.15
  -9   1   2    0.80    0.20
   8  -1  -2    3.39    0.34
   8  -1  -2    2.32    0.42
   8  -1  -2    2.75    0.27
  -8   1   2    3.12    0.34
  -8   1   2    4.26    0.38
  -8   1   2    1.98    0.40
  -8   1   2    3.57    0.30
   7  -1  -2    0.84    0.30
   7  -1  -2    2.23    0.43
   7  -1  -2    1.60    0.20
  -7   1   2    1.54    0.41
  -7   1   2    1.80    0.23
  -7   1   2    0.93    0.32
  -7   1   2    1.87    0.29
   6  -1  -2    6.13    0.41
   6  -1  -2    6.42    0.54
   6  -1  -2    6.05    0.38
  -6   1   2    5.55    0.43
  -6   1   2    6.16    0.44
  -6   1   2    6.72    0.47
  -6   1   2    5.70    0.38
  -6   1   2    6.48    0.57
   5  -1  -2   46.78    2.07
  -5   1   2   45.75    1.98
  -5   1   2   44.76    2.09
   4  -1  -2    2.24    0.28
  -4   1   2    2.17    0.24
  -4   1   2    2.18    0.30
   3  -1  -2    0.62    0.18
  -3   1   2    0.38    0.14
   2  -1  -2   20.80    0.93
  -2   1   2   20.82    0.90
  -2   1   2   21.20    0.94
  -1   1   2  433.40   17.86
  -1  -1  -2    6.10    0.28
   1   1   2    6.30    0.27
  -4  -1  -2    0.56    0.16
   4   1   2    0.61    0.15
  -5  -1  -2   43.31    1.91
   5   1   2   42.77    1.87
  -6  -1  -2   39.02    1.77
   6   1   2   36.60    1.71
  -7  -1  -2   16.51    1.00
  -7  -1  -2   18.92    0.83
   7   1   2   17.06    0.80
   7   1   2   16.84    0.82
  -8  -1  -2    5.24    0.38
  -8  -1  -2    5.29    0.58
  -8  -1  -2    5.46    0.51
   8   1   2    5.45    0.40
   8   1   2    4.96    0.35
  -9  -1  -2    0.04    0.16
  -9  -1  -2   -0.10    0.23
  -9  -1  -2    0.18    0.22
   9   1   2   -0.22    0.15
   9   1   2   -0.08    0.10
 -10  -1  -2    0.19    0.19
 -10  -1  -2    0.00    0.16
 -10  -1  -2    0.08    0.14
  10   1   2    0.03    0.14
  10   1   2    0.05    0.17
 -11  -1  -2    0.00    0.11
 -11  -1  -2    0.05    0.14
 -11  -1  -2    0.09    0.18
  11   1   2    0.05    0.12
  10  -2  -2    0.06    0.10
  10  -2  -2   -0.03    0.07
 -10   2   2    0.04    0.11
 -10   2   2    0.01    0.08
 -10   2   2   -0.01    0.09
   9  -2  -2    0.07    0.10
   9  -2  -2    0.26    0.15
  -9   2   2    0.10    0.10
  -9   2   2    0.09    0.13
   8  -2  -2    7.32    0.70
   8  -2  -2    7.18    0.44
   8  -2  -2    7.73    0.49
  -8   2   2    6.71    0.50
  -8   2   2    7.49    0.74
  -8   2   2    7.34    0.44
  -8   2   2    8.87    0.53
   7  -2  -2    5.75    0.38
   7  -2  -2    5.87    0.43
   7  -2  -2    5.90    0.59
  -7   2   2    6.12    0.40
  -7   2   2    5.51    0.62
  -7   2   2    7.00    0.48
  -7   2   2    6.63    0.47
   6  -2  -2   14.43    0.75
   6  -2  -2   15.15    0.92
   6  -2  -2   15.00    0.72
  -6   2   2   15.42    0.73
  -6   2   2   14.31    0.79
  -6   2   2   15.68    0.96
  -6   2   2   14.77    0.78
  -6   2   2   16.13    0.81
   5  -2  -2   61.12    2.74
   5  -2  -2   64.93    2.58
  -5   2   2   63.28    2.58
  -5   2   2   60.90    2.77
  -5   2   2   66.82    2.66
  -5   2   2   57.76    2.61
   4  -2  -2   11.27    0.66
  -4   2   2   10.59    0.66
  -4   2   2   10.87    0.58
   3  -2  -2  117.53    4.81
  -3   2   2  121.77    4.84
  -3   2   2  114.24    4.73
   2  -2  -2   31.13    1.32
  -2   2   2   29.94    1.32
  -2   2   2   29.23    1.26
  -1  -2  -2   14.63    0.65
   1   2   2   15.51    0.65
   1   2   2   13.74    0.65
  -3  -2  -2   54.48    2.24
   3   2   2   53.56    2.23
  -4  -2  -2    1.70    0.24
   4   2   2    1.45    0.20
  -5  -2  -2   19.43    0.94
   5   2   2   17.22    0.97
  -6  -2  -2   10.17    0.68
   6   2   2   11.04    0.67
   6   2   2   11.22    0.67
  -7  -2  -2    5.78    0.38
  -7  -2  -2    4.82    0.51
  -7  -2  -2    5.08    0.52
   7   2   2    4.99    0.48
   7   2   2    5.76    0.38
   7   2   2    5.96    0.43
   7   2   2    5.75    0.36
  -8  -2  -2    2.95    0.53
  -8  -2  -2    2.57    0.34
  -8  -2  -2    2.44    0.28
   8   2   2    2.79    0.32
   8   2   2    2.54    0.30
  -9  -2  -2    0.25    0.34
  -9  -2  -2    0.90    0.25
  -9  -2  -2    0.50    0.19
   9   2   2    0.28    0.13
   9   2   2    0.58    0.19
 -10  -2  -2    0.12    0.20
 -10  -2  -2    0.02    0.13
  10   2   2    0.00    0.11
  10   2   2    0.01    0.14
 -11  -2  -2    0.52    0.16
 -11  -2  -2    0.21    0.17
 -11  -2  -2    0.46    0.14
  11   2   2    0.52    0.14
  10  -3  -2    0.94    0.15
  10  -3  -2    1.06    0.14
 -10   3   2    0.90    0.15
 -10   3   2    0.75    0.11
 -10   3   2    0.79    0.14
   9  -3  -2    0.69    0.15
   9  -3  -2    0.99    0.14
  -9   3   2    0.92    0.14
  -9   3   2    0.80    0.17
  -9   3   2    1.04    0.18
   8  -3  -2    0.18    0.29
   8  -3  -2    0.44    0.16
   8  -3  -2    0.61    0.15
  -8   3   2    0.55    0.18
  -8   3   2    0.09    0.36
  -8   3   2    0.39    0.13
   7  -3  -2    4.86    0.34
   7  -3  -2    5.22    0.40
   7  -3  -2    5.45    0.58
  -7   3   2    5.30    0.59
  -7   3   2    5.16    0.35
  -7   3   2    4.27    0.40
  -7   3   2    4.82    0.42
   6  -3  -2   19.94    1.15
   6  -3  -2   19.03    0.91
   6  -3  -2   19.93    0.95
  -6   3   2   20.07    0.92
  -6   3   2   19.86    1.18
  -6   3   2   21.08    1.01
  -6   3   2   19.61    0.97
   5  -3  -2    8.50    0.47
   5  -3  -2    8.67    0.51
   5  -3  -2    9.28    0.65
  -5   3   2    8.40    0.85
  -5   3   2    9.50    0.54
  -5   3   2    8.71    0.47
  -5   3   2    8.62    0.49
   4  -3  -2   27.72    1.30
  -4   3   2   25.59    1.30
  -4   3   2   25.29    1.15
   3  -3  -2   11.48    0.65
  -3   3   2   10.58    0.53
  -3   3   2   10.97    0.64
   2  -3  -2  192.79   10.10
   1  -3  -2    6.05    0.36
  -1   3   2    5.54    0.34
  -1   3   2    5.45    0.30
   0  -3  -2    0.89    0.16
   0   3   2    0.92    0.13
   0   3   2    0.88    0.14
  -1  -3  -2   57.22    2.36
   1   3   2   56.85    2.35
  -2  -3  -2   33.38    1.44
   2   3   2   33.29    1.42
   3   3   2    7.34    0.42
  -4  -3  -2    1.64    0.26
   4   3   2    1.52    0.21
  -5  -3  -2   17.19    0.91
   5   3   2   17.00    0.87
  -6  -3  -2    3.93    0.42
  -6  -3  -2    4.09    0.31
   6   3   2    3.43    0.29
   6   3   2    3.86    0.39
   6   3   2    3.81    0.35
  -7  -3  -2   11.87    0.82
  -7  -3  -2   12.32    0.78
  -7  -3  -2   12.11    0.64
   7   3   2   12.49    0.61
   7   3   2   12.17    0.63
  -8  -3  -2    0.75    0.19
  -8  -3  -2    1.26    0.30
  -8  -3  -2    0.56    0.32
   8   3   2    0.57    0.16
   8   3   2    0.19    0.27
   8   3   2    0.51    0.17
  -9  -3  -2    1.46    0.22
  -9  -3  -2    0.62    0.30
  -9  -3  -2    1.19    0.26
   9   3   2    1.22    0.17
   9   3   2    1.87    0.26
 -10  -3  -2    8.18    0.50
 -10  -3  -2    8.08    0.55
  10   3   2    9.65    0.53
 -11  -3  -2    0.06    0.18
 -11  -3  -2    0.13    0.12
  10  -4  -2    0.14    0.10
 -10   4   2    0.15    0.08
 -10   4   2   -0.05    0.09
 -10   4   2    0.07    0.06
   9  -4  -2    0.41    0.10
   9  -4  -2    0.48    0.17
  -9   4   2    0.58    0.14
  -9   4   2    0.64    0.14
  -9   4   2    0.55    0.14
   8  -4  -2    0.24    0.14
   8  -4  -2    0.22    0.12
  -8   4   2    0.24    0.17
  -8   4   2    0.23    0.14
  -8   4   2    0.17    0.11
   7  -4  -2    1.38    0.17
   7  -4  -2    1.34    0.22
   7  -4  -2    1.11    0.33
  -7   4   2    1.48    0.20
  -7   4   2    1.98    0.27
  -7   4   2    1.03    0.33
  -7   4   2    1.68    0.25
   6  -4  -2    2.09    0.41
   6  -4  -2    1.73    0.23
   6  -4  -2    2.47    0.23
  -6   4   2    2.49    0.24
  -6   4   2    2.00    0.41
  -6   4   2    2.43    0.30
   5  -4  -2    5.75    0.53
   5  -4  -2    5.97    0.36
   5  -4  -2    5.74    0.40
  -5   4   2    6.28    0.43
  -5   4   2    6.21    0.36
  -5   4   2    5.63    0.54
   4  -4  -2   11.89    0.75
   4  -4  -2   12.09    0.58
   4  -4  -2   12.12    0.65
  -4   4   2   11.43    0.75
  -4   4   2   13.02    0.65
  -4   4   2   10.96    0.57
  -4   4   2   12.06    0.76
   3  -4  -2    1.12    0.21
  -3   4   2    1.53    0.26
   2  -4  -2   46.23    2.04
  -2   4   2   46.27    1.90
  -2   4   2   45.73    2.02
   1  -4  -2   38.14    1.79
  -1   4   2   43.84    1.90
   0  -4  -2   33.04    1.48
  -1  -4  -2   30.82    1.40
   1   4   2   31.67    1.38
  -2  -4  -2    1.54    0.24
   2   4   2    1.65    0.23
  -3  -4  -2   38.31    1.72
   3   4   2   39.11    1.69
  -4  -4  -2   92.15    3.86
   4   4   2   92.70    3.83
  -5  -4  -2   22.30    1.15
   5   4   2   22.52    1.11
  -6  -4  -2   13.93    0.67
  -6  -4  -2   13.27    0.82
   6   4   2   12.64    0.66
   6   4   2   12.55    0.70
   6   4   2   12.85    0.78
   6   4   2   14.60    0.66
  -7  -4  -2   -0.10    0.22
  -7  -4  -2    0.09    0.22
  -7  -4  -2    0.03    0.14
   7   4   2    0.08    0.22
   7   4   2    0.09    0.16
   7   4   2    0.19    0.14
  -8  -4  -2    3.65    0.54
  -8  -4  -2    3.89    0.34
  -8  -4  -2    3.76    0.44
   8   4   2    3.97    0.35
   8   4   2    3.42    0.29
  -9  -4  -2    1.00    0.38
  -9  -4  -2    1.07    0.31
  -9  -4  -2    0.70    0.20
   9   4   2    0.80    0.21
   9   4   2    1.06    0.33
 -10  -4  -2    0.10    0.19
 -10  -4  -2    0.01    0.13
  10   4   2   -0.09    0.15
 -11  -4  -2   -0.07    0.10
 -11  -4  -2    0.20    0.12
 -11  -4  -2   -0.09    0.24
  11   4   2    0.36    0.13
   9  -5  -2    0.55    0.13
   9  -5  -2    0.50    0.09
  -9   5   2    0.44    0.13
  -9   5   2    0.49    0.09
  -9   5   2    0.50    0.12
   8  -5  -2    0.21    0.10
   8  -5  -2    0.21    0.13
  -8   5   2    0.20    0.12
  -8   5   2    0.17    0.10
  -8   5   2    0.30    0.14
   7  -5  -2    0.96    0.19
   7  -5  -2    1.16    0.17
   7  -5  -2    0.72    0.30
  -7   5   2    0.99    0.20
  -7   5   2    0.88    0.16
  -7   5   2    1.13    0.41
  -7   5   2    0.91    0.18
   6  -5  -2    4.34    0.31
   6  -5  -2    3.82    0.35
   6  -5  -2    3.97    0.51
  -6   5   2    4.07    0.37
  -6   5   2    4.60    0.38
  -6   5   2    4.79    0.56
  -6   5   2    4.26    0.31
   5  -5  -2    3.05    0.47
   5  -5  -2    2.94    0.33
   5  -5  -2    3.07    0.26
  -5   5   2    3.81    0.55
  -5   5   2    2.62    0.38
  -5   5   2    3.08    0.32
  -5   5   2    3.56    0.27
   4  -5  -2   10.15    0.70
   4  -5  -2    8.64    0.52
   4  -5  -2    9.65    0.50
  -4   5   2    9.19    0.68
  -4   5   2    9.70    0.55
  -4   5   2    9.24    0.48
  -4   5   2    9.46    0.54
   3  -5  -2    8.80    0.63
   3  -5  -2    8.83    0.46
  -3   5   2    9.13    0.59
  -3   5   2    8.68    0.61
  -3   5   2    8.63    0.45
  -3   5   2    8.83    0.50
  -3   5   2    9.05    0.51
   2  -5  -2    8.54    0.59
  -2   5   2    8.59    0.57
  -1   5   2   82.35    3.47
   0  -5  -2   19.33    0.99
   0   5   2   19.89    0.97
  -1  -5  -2    1.00    0.25
   1   5   2    0.60    0.19
  -2  -5  -2   43.31    1.93
   2   5   2   42.98    1.90
  -3  -5  -2   23.98    1.16
   3   5   2   22.06    1.10
  -4  -5  -2    0.18    0.18
   4   5   2    0.31    0.20
  -5  -5  -2    9.61    0.50
  -5  -5  -2    9.28    0.74
   5   5   2    8.65    0.47
   5   5   2    9.02    0.52
   5   5   2    8.52    0.59
   5   5   2    7.87    0.53
  -6  -5  -2    1.54    0.34
  -6  -5  -2    1.38    0.22
   6   5   2    1.50    0.21
   6   5   2    1.76    0.24
   6   5   2    1.97    0.29
   6   5   2    1.34    0.21
  -7  -5  -2    1.97    0.33
  -7  -5  -2    1.43    0.34
  -7  -5  -2    1.58    0.23
   7   5   2    1.88    0.24
  -8  -5  -2    1.33    0.30
  -8  -5  -2    1.79    0.47
  -8  -5  -2    1.77    0.25
   8   5   2    1.87    0.25
   8   5   2    1.37    0.20
  -9  -5  -2    1.71    0.28
  -9  -5  -2    2.04    0.26
  -9  -5  -2    1.52    0.44
   9   5   2    1.91    0.25
   9   5   2    2.70    0.30
 -10  -5  -2    0.44    0.15
 -10  -5  -2    0.34    0.19
  10   5   2    0.35    0.15
  10   5   2    0.28    0.29
 -11  -5  -2    0.54    0.15
 -11  -5  -2    0.81    0.14
 -11  -5  -2    0.60    0.17
  11   5   2    0.51    0.13
   9  -6  -2    0.35    0.12
  -9   6   2    0.39    0.10
  -9   6   2    0.25    0.06
  -9   6   2    0.18    0.09
   8  -6  -2    2.75    0.20
   8  -6  -2    3.30    0.27
  -8   6   2    2.78    0.21
  -8   6   2    3.08    0.27
   7  -6  -2   -0.01    0.12
   7  -6  -2    0.05    0.09
  -7   6   2    0.06    0.12
  -7   6   2   -0.04    0.08
  -7   6   2    0.08    0.12
   6  -6  -2    7.36    0.48
   6  -6  -2    5.81    0.40
  -6   6   2    5.77    0.40
  -6   6   2    5.72    0.67
  -6   6   2    6.77    0.47
  -6   6   2    5.94    0.44
   5  -6  -2    1.35    0.22
   5  -6  -2    1.43    0.34
   5  -6  -2    1.59    0.21
  -5   6   2    2.20    0.29
  -5   6   2    2.10    0.47
  -5   6   2    1.27    0.18
  -5   6   2    1.89    0.25
   4  -6  -2    2.12    0.37
   4  -6  -2    2.52    0.30
   4  -6  -2    2.23    0.23
  -4   6   2    3.08    0.33
  -4   6   2    2.07    0.22
  -4   6   2    2.69    0.48
   3  -6  -2    0.34    0.13
   3  -6  -2    0.06    0.17
   3  -6  -2   -0.06    0.10
  -3   6   2    0.08    0.13
  -3   6   2    0.05    0.16
  -3   6   2    0.00    0.07
  -3   6   2    0.05    0.11
   2  -6  -2    4.67    0.44
   2  -6  -2    4.42    0.29
   2  -6  -2    4.19    0.33
  -2   6   2    4.64    0.28
  -2   6   2    3.29    0.43
  -2   6   2    4.76    0.49
  -2   6   2    4.58    0.32
   1  -6  -2   17.03    0.77
   1  -6  -2   17.01    0.95
  -1   6   2   16.22    0.82
  -1   6   2   16.40    0.75
   0  -6  -2    5.09    0.44
   0   6   2    4.42    0.40
  -1  -6  -2    2.45    0.34
   1   6   2    2.46    0.35
  -2  -6  -2  101.77    4.30
   2   6   2  102.05    4.26
  -3  -6  -2   14.88    0.70
  -3  -6  -2   15.93    0.89
   3   6   2   14.18    0.81
   3   6   2   14.51    0.72
  -4  -6  -2    0.96    0.25
  -4  -6  -2    1.23    0.21
   4   6   2    0.72    0.17
   4   6   2    0.94    0.23
   4   6   2    0.93    0.16
   4   6   2    0.55    0.16
  -5  -6  -2    1.94    0.42
  -5  -6  -2    2.45    0.27
  -5  -6  -2    1.91    0.37
   5   6   2    2.33    0.24
   5   6   2    2.26    0.45
   5   6   2    2.65    0.29
   5   6   2    3.00    0.38
  -6  -6  -2    2.45    0.34
  -6  -6  -2    2.30    0.34
  -6  -6  -2    2.42    0.44
   6   6   2    2.00    0.39
   6   6   2    2.29    0.26
   6   6   2    2.49    0.38
   6   6   2    2.63    0.31
  -7  -6  -2    7.55    0.70
  -7  -6  -2    6.82    0.47
  -7  -6  -2    7.78    0.57
   7   6   2    7.74    0.48
   7   6   2    6.97    0.55
   7   6   2    6.95    0.44
  -8  -6  -2    1.07    0.37
  -8  -6  -2    1.40    0.24
  -8  -6  -2    1.24    0.27
   8   6   2    1.31    0.19
   8   6   2    1.26    0.23
  -9  -6  -2    0.12    0.14
  -9  -6  -2    0.21    0.20
   9   6   2   -0.15    0.14
   9   6   2    0.07    0.18
   9   6   2   -0.04    0.09
 -10  -6  -2   -0.46    0.14
 -10  -6  -2   -0.10    0.11
  10   6   2   -0.41    0.14
  10   6   2   -0.07    0.11
 -11  -6  -2    0.15    0.09
 -11  -6  -2    0.18    0.18
  11   6   2    0.18    0.11
   8  -7  -2    0.74    0.10
   8  -7  -2    0.71    0.13
  -8   7   2    0.96    0.11
  -8   7   2    0.91    0.14
  -8   7   2    0.76    0.13
   7  -7  -2    0.05    0.11
   7  -7  -2    0.03    0.09
  -7   7   2    0.03    0.07
  -7   7   2   -0.13    0.08
   6  -7  -2    0.14    0.12
   6  -7  -2    0.20    0.10
  -6   7   2    0.21    0.10
  -6   7   2    0.34    0.15
  -6   7   2    0.06    0.11
   5  -7  -2    0.10    0.17
   5  -7  -2    0.16    0.14
   5  -7  -2    0.03    0.09
  -5   7   2   -0.10    0.11
  -5   7   2    0.04    0.09
  -5   7   2    0.02    0.29
  -5   7   2    0.19    0.14
   4  -7  -2    1.56    0.19
   4  -7  -2    1.26    0.21
  -4   7   2    1.41    0.21
  -4   7   2    1.99    0.20
  -4   7   2    1.97    0.40
  -4   7   2    1.92    0.25
   3  -7  -2    8.11    0.51
   3  -7  -2    8.29    0.68
   3  -7  -2    8.41    0.46
  -3   7   2    8.89    0.51
  -3   7   2    8.51    0.46
  -3   7   2    8.13    0.50
   2  -7  -2   29.53    1.55
   2  -7  -2   31.04    1.34
   2  -7  -2   29.47    1.29
  -2   7   2   29.47    1.33
  -2   7   2   28.14    1.32
  -2   7   2   29.37    1.27
   1  -7  -2    0.09    0.13
   1  -7  -2    0.02    0.08
   1  -7  -2   -0.04    0.12
  -1   7   2    0.01    0.12
  -1   7   2    0.10    0.10
  -1   7   2    0.07    0.13
  -1   7   2   -0.03    0.07
   0  -7  -2   -0.06    0.18
   0  -7  -2    0.06    0.09
   0  -7  -2   -0.02    0.15
   0   7   2    0.08    0.09
   0   7   2    0.04    0.13
   0   7   2   -0.09    0.14
   0   7   2    0.14    0.10
  -1  -7  -2   29.56    1.35
  -1  -7  -2   29.55    1.29
  -1  -7  -2   30.78    1.52
   1   7   2   29.32    1.32
   1   7   2   33.99    1.78
   1   7   2   28.08    1.32
   1   7   2   28.77    1.26
  -2  -7  -2    4.05    0.38
  -2  -7  -2    4.28    0.45
  -2  -7  -2    4.08    0.29
   2   7   2    4.18    0.27
   2   7   2    3.77    0.56
   2   7   2    4.08    0.34
   2   7   2    4.45    0.33
  -3  -7  -2    1.27    0.19
  -3  -7  -2    1.14    0.24
  -3  -7  -2    1.29    0.29
   3   7   2    0.81    0.17
   3   7   2    1.20    0.17
   3   7   2    1.17    0.26
   3   7   2    1.00    0.22
  -4  -7  -2   20.31    0.92
  -4  -7  -2   19.74    0.98
  -4  -7  -2   20.28    1.16
   4   7   2   19.64    0.89
   4   7   2   19.79    0.93
   4   7   2   18.95    0.95
   4   7   2   18.39    1.08
  -5  -7  -2    1.62    0.41
  -5  -7  -2    0.89    0.23
  -5  -7  -2    0.95    0.20
   5   7   2    0.66    0.24
   5   7   2    0.89    0.22
   5   7   2    1.17    0.31
   5   7   2    1.35    0.21
  -6  -7  -2    0.79    0.54
  -6  -7  -2    0.88    0.22
  -6  -7  -2    0.52    0.25
   6   7   2    0.18    0.31
   6   7   2    0.79    0.20
   6   7   2    0.52    0.16
  -7  -7  -2    0.75    0.19
  -7  -7  -2    0.90    0.41
  -7  -7  -2    0.97    0.27
   7   7   2    1.09    0.26
   7   7   2    0.10    0.36
   7   7   2    0.52    0.17
   7   7   2    0.73    0.20
  -8  -7  -2    0.09    0.15
  -8  -7  -2    0.08    0.21
  -8  -7  -2    0.12    0.34
   8   7   2   -0.05    0.14
   8   7   2    0.00    0.12
  -9  -7  -2    0.02    0.26
  -9  -7  -2    0.04    0.13
   9   7   2    0.23    0.14
   9   7   2    0.36    0.17
   9   7   2   -0.04    0.10
 -10  -7  -2    1.10    0.16
 -10  -7  -2    0.60    0.24
  10   7   2    0.78    0.15
  10   7   2    1.32    0.19
   7  -8  -2    0.52    0.08
   7  -8  -2    0.66    0.13
  -7   8   2    0.58    0.09
  -7   8   2    0.59    0.12
  -7   8   2    0.45    0.13
   6  -8  -2    0.12    0.12
  -6   8   2    0.10    0.08
  -6   8   2    0.02    0.10
  -6   8   2    0.01    0.09
   5  -8  -2    1.85    0.20
   5  -8  -2    1.64    0.22
  -5   8   2    1.96    0.23
  -5   8   2    2.09    0.20
  -5   8   2    2.11    0.27
   4  -8  -2    0.15    0.10
   4  -8  -2    0.23    0.40
   4  -8  -2    0.18    0.14
  -4   8   2    0.10    0.10
  -4   8   2    0.11    0.10
  -4   8   2    0.51    0.36
  -4   8   2    0.06    0.13
   3  -8  -2    1.45    0.18
   3  -8  -2    2.16    0.29
   3  -8  -2    1.34    0.30
  -3   8   2    2.06    0.41
  -3   8   2    2.12    0.25
  -3   8   2    2.32    0.21
  -3   8   2    1.75    0.23
   2  -8  -2    2.17    0.29
   2  -8  -2    1.88    0.21
   2  -8  -2    2.97    0.65
  -2   8   2    1.75    0.23
  -2   8   2    1.97    0.21
  -2   8   2    1.93    0.24
   1  -8  -2   29.05    1.59
   1  -8  -2   29.58    1.29
   1  -8  -2   28.74    1.34
  -1   8   2   29.31    1.27
  -1   8   2   28.82    1.54
  -1   8   2   29.54    1.33
   0  -8  -2    4.23    0.39
   0  -8  -2    4.69    0.53
   0  -8  -2    4.24    0.32
   0   8   2    5.08    0.37
   0   8   2    4.41    0.50
   0   8   2    4.69    0.35
  -1  -8  -2   14.43    0.98
  -1  -8  -2   16.13    0.82
   1   8   2   15.10    0.94
   1   8   2   15.08    0.77
   1   8   2   14.76    0.71
   1   8   2   15.30    0.77
  -2  -8  -2    1.67    0.34
   2   8   2    2.19    0.22
   2   8   2    2.09    0.25
   2   8   2    1.67    0.27
   2   8   2    1.99    0.34
   2   8   2    2.06    0.28
  -3  -8  -2   15.02    1.01
  -3  -8  -2   15.64    0.81
  -3  -8  -2   15.07    0.75
   3   8   2   14.35    0.93
   3   8   2   15.03    0.77
   3   8   2   15.68    0.73
   3   8   2   14.04    0.77
  -4  -8  -2    0.93    0.35
  -4  -8  -2    1.35    0.23
  -4  -8  -2    0.97    0.25
   4   8   2    0.86    0.33
   4   8   2    0.70    0.18
   4   8   2    1.00    0.19
   4   8   2    0.79    0.21
  -5  -8  -2    5.59    0.49
  -5  -8  -2    6.06    0.43
  -5  -8  -2    6.57    0.67
   5   8   2    6.02    0.43
   5   8   2    6.61    0.68
   5   8   2    6.24    0.39
  -6  -8  -2    1.46    0.28
  -6  -8  -2    1.31    0.23
  -6  -8  -2    2.20    0.51
   6   8   2    1.92    0.26
   6   8   2    1.36    0.20
  -7  -8  -2    3.23    0.31
  -7  -8  -2    2.45    0.51
  -7  -8  -2    3.48    0.39
   7   8   2    2.96    0.27
   7   8   2    4.02    0.38
   7   8   2    3.13    0.33
  -8  -8  -2    0.40    0.16
  -8  -8  -2    0.44    0.19
   8   8   2    0.16    0.11
   8   8   2    0.49    0.16
  -9  -8  -2    1.30    0.22
  -9  -8  -2    1.15    0.23
 -10  -8  -2    0.02    0.09
  10   8   2   -0.02    0.15
  10   8   2    0.00    0.09
   6  -9  -2    1.16    0.11
   6  -9  -2    1.46    0.18
  -6   9   2    1.27    0.17
  -6   9   2    1.14    0.16
  -6   9   2    1.28    0.12
   5  -9  -2    0.68    0.11
   5  -9  -2    0.68    0.20
  -5   9   2    0.62    0.14
  -5   9   2    0.81    0.14
  -5   9   2    0.44    0.12
   4  -9  -2    1.62    0.24
   4  -9  -2    1.69    0.19
  -4   9   2    1.49    0.23
  -4   9   2    1.66    0.18
  -4   9   2    1.79    0.23
   3  -9  -2    1.62    0.26
   3  -9  -2    1.36    0.19
  -3   9   2    1.84    0.26
  -3   9   2    1.44    0.23
  -3   9   2    0.97    0.15
   2  -9  -2    0.64    0.31
   2  -9  -2    0.16    0.29
   2  -9  -2    0.50    0.20
  -2   9   2    0.59    0.22
  -2   9   2    0.39    0.29
  -2   9   2    0.49    0.18
  -2   9   2    0.52    0.23
   1  -9  -2    1.29    0.26
   1  -9  -2    1.03    0.34
   1  -9  -2    1.17    0.18
  -1   9   2    1.18    0.20
  -1   9   2    0.56    0.32
  -1   9   2    1.77    0.27
  -1   9   2    1.37    0.19
   0  -9  -2    4.38    0.39
   0  -9  -2    5.56    0.75
   0  -9  -2    4.33    0.32
   0   9   2    5.69    0.72
   0   9   2    4.38    0.30
   0   9   2    4.10    0.34
   0   9   2    4.13    0.38
  -1  -9  -2    0.82    0.23
  -1  -9  -2    0.60    0.30
  -1  -9  -2    0.75    0.18
   1   9   2    0.72    0.21
   1   9   2    0.66    0.17
   1   9   2    0.33    0.26
   1   9   2    0.84    0.16
  -2  -9  -2    0.23    0.20
  -2  -9  -2    0.51    0.34
  -2  -9  -2    0.39    0.15
   2   9   2    0.42    0.19
   2   9   2    0.50    0.32
   2   9   2    0.48    0.13
  -3  -9  -2    0.29    0.27
  -3  -9  -2    0.27    0.21
  -3  -9  -2    0.06    0.14
   3   9   2   -0.43    0.30
   3   9   2    0.05    0.12
  -4  -9  -2   16.97    0.91
  -4  -9  -2   16.64    1.14
  -4  -9  -2   18.26    0.87
   4   9   2   17.94    0.87
   4   9   2   16.04    1.10
  -5  -9  -2    0.02    0.24
  -5  -9  -2   -0.08    0.34
   5   9   2   -0.05    0.16
   5   9   2    0.49    0.60
  -6  -9  -2    0.07    0.14
  -6  -9  -2    0.05    0.19
   6   9   2    0.19    0.17
   6   9   2    0.08    0.15
   6   9   2    0.22    0.14
  -7  -9  -2    0.95    0.22
  -7  -9  -2    0.83    0.16
   7   9   2    0.86    0.14
   7   9   2    0.69    0.17
   7   9   2    0.84    0.28
  -8  -9  -2    0.82    0.18
  -8  -9  -2    1.28    0.22
   8   9   2    1.01    0.18
  -9  -9  -2   -0.06    0.14
  -9  -9  -2    0.08    0.10
   9   9   2   -0.04    0.10
   9   9   2    0.15    0.12
   5 -10  -2    2.70    0.22
   5 -10  -2    2.32    0.20
  -5  10   2    2.62    0.16
  -5  10   2    2.72    0.24
   4 -10  -2    0.25    0.11
   4 -10  -2    0.33    0.09
  -4  10   2    0.23    0.12
  -4  10   2    0.31    0.09
  -4  10   2    0.44    0.13
   3 -10  -2    0.02    0.08
   3 -10  -2    0.08    0.13
  -3  10   2    0.07    0.09
  -3  10   2    0.28    0.14
  -3  10   2    0.19    0.09
   2 -10  -2    1.21    0.17
   2 -10  -2    1.45    0.24
  -2  10   2    0.91    0.17
  -2  10   2    1.17    0.16
  -2  10   2    0.80    0.18
   1 -10  -2   -0.08    0.13
   1 -10  -2    0.04    0.11
  -1  10   2    0.05    0.13
  -1  10   2    0.12    0.10
  -1  10   2    0.01    0.11
   0 -10  -2    0.61    0.19
   0 -10  -2    0.45    0.13
   0  10   2    0.70    0.15
   0  10   2    0.62    0.18
   0  10   2    0.76    0.16
  -1 -10  -2    3.87    0.31
  -1 -10  -2    3.54    0.60
  -1 -10  -2    4.08    0.38
   1  10   2    4.28    0.29
   1  10   2    3.64    0.35
   1  10   2    3.95    0.92
  -2 -10  -2    1.36    0.21
  -2 -10  -2    1.88    0.29
  -2 -10  -2    2.57    0.60
   2  10   2    1.47    0.18
   2  10   2    2.19    0.29
  -3 -10  -2    0.29    0.16
  -3 -10  -2    0.13    0.57
  -3 -10  -2    0.81    0.23
   3  10   2    0.38    0.18
   3  10   2    0.17    0.12
  -4 -10  -2    0.18    0.16
  -4 -10  -2    0.10    0.15
   4  10   2    0.27    0.13
   4  10   2    0.05    0.15
  -5 -10  -2    0.39    0.19
  -5 -10  -2    0.09    0.14
   5  10   2    0.05    0.15
   5  10   2    0.32    0.12
  -6 -10  -2    0.66    0.20
  -6 -10  -2    0.59    0.15
   6  10   2    0.83    0.17
   6  10   2    0.93    0.20
   6  10   2    0.83    0.14
  -7 -10  -2   -0.02    0.13
  -7 -10  -2    0.09    0.11
   7  10   2    0.00    0.11
  -8 -10  -2   -0.20    0.12
  -8 -10  -2   -0.36    0.12
  -8 -10  -2    0.18    0.09
   8  10   2    0.27    0.12
   8  10   2    0.22    0.11
   3 -11  -2    0.09    0.09
   3 -11  -2   -0.01    0.07
  -3  11   2   -0.04    0.09
  -3  11   2    0.17    0.11
   2 -11  -2    0.00    0.10
   2 -11  -2    0.02    0.08
  -2  11   2    0.01    0.08
  -2  11   2   -0.03    0.10
   1 -11  -2    0.61    0.16
   1 -11  -2    0.61    0.13
  -1  11   2    1.00    0.20
  -1  11   2    0.68    0.12
   0 -11  -2    1.57    0.18
   0 -11  -2    2.16    0.26
   0  11   2    2.28    0.23
   0  11   2    1.45    0.21
  -1 -11  -2    0.21    0.12
  -1 -11  -2    0.55    0.18
   1  11   2    0.33    0.11
   1  11   2    0.54    0.17
  -2 -11  -2    0.58    0.15
  -2 -11  -2    0.42    0.16
   2  11   2    0.46    0.17
   2  11   2    0.52    0.12
  -3 -11  -2    6.41    0.44
  -3 -11  -2    6.91    0.41
   3  11   2    7.06    0.43
  -4 -11  -2    0.03    0.12
  -4 -11  -2   -0.11    0.13
   4  11   2    0.05    0.13
   4  11   2    0.06    0.10
  -5 -11  -2    0.07    0.11
  -5 -11  -2    0.11    0.13
   5  11   2    0.05    0.12
   5  11   2   -0.01    0.09
   5  11   2   -0.05    0.12
  -6 -11  -2   -0.01    0.12
  -6 -11  -2    0.03    0.09
   6  11   2   -0.11    0.10
   6  11   2    0.17    0.14
   6  11   2    0.22    0.13
  -7 -11  -2    0.17    0.12
  -7 -11  -2    0.05    0.11
   7  11   2   -0.18    0.09
   7  11   2    0.02    0.10
   1 -12  -2    0.18    0.10
   1 -12  -2    0.23    0.13
  -1  12   2    0.19    0.11
   0 -12  -2    1.89    0.18
   0 -12  -2    2.34    0.22
   0  12   2    2.25    0.21
  -1 -12  -2   -0.07    0.09
  -1 -12  -2    0.00    0.10
   1  12   2   -0.05    0.10
  -2 -12  -2    1.82    0.18
  -2 -12  -2    1.80    0.21
   2  12   2    2.16    0.22
   2  12   2    1.95    0.15
  -3 -12  -2    0.51    0.14
  -3 -12  -2    0.41    0.11
   3  12   2    0.45    0.14
  -4 -12  -2    0.24    0.11
  -4 -12  -2    0.22    0.11
   4  12   2    0.34    0.11
   4  11  -3    0.07    0.13
   4  11  -3    0.07    0.08
  -4 -11   3   -0.06    0.07
  -4 -11   3    0.02    0.11
   3  11  -3    1.32    0.19
   3  11  -3    1.59    0.16
  -3 -11   3    1.61    0.18
  -3 -11   3    1.02    0.18
   2  11  -3    0.30    0.17
  -2 -11   3   -0.12    0.09
  -2 -11   3    0.16    0.13
  -2 -11   3   -0.35    0.16
   1  11  -3    0.61    0.18
   1  11  -3    0.47    0.11
  -1 -11   3    0.49    0.15
  -1 -11   3    0.54    0.14
  -1 -11   3    0.35    0.15
   0  11  -3    1.91    0.25
   0  11  -3    1.90    0.17
   0 -11   3    1.65    0.21
   0 -11   3    1.79    0.23
   0 -11   3    1.83    0.21
  -1  11  -3    1.47    0.15
   1 -11   3    1.32    0.20
   1 -11   3    1.06    0.15
   1 -11   3    1.17    0.18
  -2  11  -3    0.66    0.11
   2 -11   3    0.53    0.12
   2 -11   3    0.70    0.16
   6  10  -3    0.12    0.13
   6  10  -3    0.20    0.09
  -6 -10   3    0.12    0.11
  -6 -10   3    0.16    0.10
   5  10  -3   -0.04    0.09
   5  10  -3   -0.05    0.14
  -5 -10   3    0.14    0.14
  -5 -10   3   -0.02    0.10
   4  10  -3    0.30    0.16
   4  10  -3    0.35    0.12
  -4 -10   3    0.51    0.15
   3  10  -3   -0.31    0.15
  -3 -10   3   -0.04    0.12
   2  10  -3    0.20    0.21
   2  10  -3    0.23    0.13
  -2 -10   3   -0.04    0.17
  -2 -10   3    0.37    0.17
   1  10  -3    1.29    0.24
   1  10  -3    1.22    0.18
  -1 -10   3    1.19    0.22
  -1 -10   3    1.21    0.23
   0  10  -3    0.33    0.25
   0  10  -3    0.03    0.10
   0 -10   3    0.04    0.12
  -1  10  -3    0.03    0.18
  -1  10  -3    0.16    0.10
   1 -10   3    0.20    0.14
   1 -10   3    0.24    0.16
  -2  10  -3   -0.16    0.19
  -2  10  -3    0.11    0.09
   2 -10   3    0.03    0.11
   2 -10   3   -0.08    0.12
  -3  10  -3    5.35    0.45
  -4  10  -3    1.87    0.17
   4 -10   3    1.77    0.19
  -5  10  -3    0.01    0.06
   5 -10   3   -0.09    0.11
   5 -10   3   -0.02    0.07
   7   9  -3    0.23    0.12
   7   9  -3   -0.03    0.08
  -7  -9   3    0.11    0.11
  -7  -9   3    0.01    0.12
   6   9  -3    0.08    0.14
   6   9  -3    0.04    0.10
  -6  -9   3    0.15    0.14
  -6  -9   3    0.01    0.10
  -6  -9   3    0.02    0.11
   5   9  -3    0.45    0.14
   5   9  -3    0.45    0.18
  -5  -9   3    0.17    0.13
   4   9  -3    1.38    0.21
   4   9  -3    1.23    0.22
  -4  -9   3    1.16    0.23
  -4  -9   3    1.29    0.19
   3   9  -3    0.50    0.15
   3   9  -3    0.71    0.19
   3   9  -3    1.10    0.42
  -3  -9   3    0.61    0.18
  -3  -9   3    0.57    0.16
  -3  -9   3    0.44    0.23
   2   9  -3    0.59    0.45
   2   9  -3   -0.08    0.17
   2   9  -3    0.12    0.12
  -2  -9   3    0.13    0.17
  -2  -9   3    0.11    0.14
  -2  -9   3    0.14    0.21
   1   9  -3    2.57    0.49
   1   9  -3    1.61    0.28
   0   9  -3    0.26    0.20
   0   9  -3    0.17    0.30
   0   9  -3    0.08    0.14
   0  -9   3    0.26    0.13
   0  -9   3   -0.14    0.27
  -1   9  -3    0.05    0.19
  -1   9  -3   -0.02    0.34
  -1   9  -3    0.03    0.11
   1  -9   3    0.14    0.14
   1  -9   3   -0.02    0.12
  -2   9  -3    0.92    0.24
  -2   9  -3    0.52    0.33
  -2   9  -3    0.67    0.15
   2  -9   3    0.68    0.18
  -3   9  -3    4.06    0.39
  -3   9  -3    2.81    0.25
   3  -9   3    2.91    0.29
  -4   9  -3    6.52    0.46
  -4   9  -3    6.33    0.36
   4  -9   3    6.25    0.40
  -5   9  -3    0.93    0.18
  -6   9  -3    0.09    0.07
   6  -9   3    0.12    0.09
   8   8  -3    0.09    0.09
   8   8  -3    0.15    0.13
  -8  -8   3    0.09    0.10
   7   8  -3    0.16    0.14
   7   8  -3    0.08    0.11
  -7  -8   3    0.06    0.14
  -7  -8   3    0.12    0.11
  -7  -8   3   -0.03    0.12
   6   8  -3   -0.10    0.12
   6   8  -3    0.32    0.17
  -6  -8   3    0.18    0.14
  -6  -8   3    0.25    0.17
  -6  -8   3    0.07    0.12
   5   8  -3    0.81    0.19
   5   8  -3    1.25    0.23
   5   8  -3    0.82    0.36
  -5  -8   3    1.37    0.25
  -5  -8   3    1.12    0.19
  -5  -8   3    0.92    0.54
   4   8  -3    2.36    0.30
   4   8  -3    2.14    0.41
  -4  -8   3    1.50    0.39
  -4  -8   3    0.91    0.81
  -4  -8   3    2.46    0.27
  -4  -8   3    1.49    0.24
   3   8  -3    1.93    0.27
   3   8  -3    1.71    0.21
   3   8  -3    1.17    0.36
  -3  -8   3    1.63    0.23
  -3  -8   3    1.54    0.26
  -3  -8   3    1.85    0.27
   2   8  -3    0.16    0.26
   2   8  -3   -0.02    0.19
   2   8  -3   -0.01    0.13
  -2  -8   3    0.15    0.16
  -2  -8   3    0.28    0.16
   1   8  -3    0.12    0.13
   1   8  -3    0.20    0.27
   1   8  -3    0.15    0.21
  -1  -8   3    0.02    0.15
  -1  -8   3    0.10    0.14
  -1  -8   3   -0.01    0.27
   0   8  -3    2.60    0.25
   0   8  -3    2.45    0.45
   0   8  -3    2.74    0.32
   0  -8   3    2.05    0.26
   0  -8   3    2.45    0.26
  -1   8  -3   -0.32    0.20
  -1   8  -3   -0.09    0.09
  -1   8  -3   -0.29    0.18
   1  -8   3   -0.01    0.13
   1  -8   3    0.19    0.14
  -2   8  -3    0.62    0.15
  -2   8  -3    0.94    0.34
  -2   8  -3    0.74    0.23
   2  -8   3    0.63    0.20
  -3   8  -3   -0.04    0.09
  -3   8  -3    0.02    0.19
  -3   8  -3    0.14    0.25
   3  -8   3    0.24    0.11
   3  -8   3   -0.04    0.20
   3  -8   3    0.07    0.13
  -4   8  -3    0.18    0.28
  -4   8  -3   -0.10    0.20
  -4   8  -3    0.10    0.10
   4  -8   3    0.16    0.13
  -5   8  -3    9.50    0.59
  -5   8  -3    8.49    0.47
   5  -8   3    8.52    0.50
  -6   8  -3    2.23    0.20
   6  -8   3    2.05    0.22
  -7   8  -3    0.86    0.12
   7  -8   3    0.96    0.22
   7  -8   3    0.74    0.12
   9   7  -3    0.41    0.10
   9   7  -3    0.43    0.15
   9   7  -3    0.61    0.15
  -9  -7   3    0.70    0.13
   8   7  -3    0.21    0.15
   8   7  -3    0.17    0.10
  -8  -7   3    0.22    0.14
  -8  -7   3    0.28    0.11
   7   7  -3    2.91    0.31
   7   7  -3    2.58    0.26
  -7  -7   3    1.97    0.29
  -7  -7   3    2.93    0.31
  -7  -7   3    2.08    0.24
   6   7  -3    1.56    0.46
   6   7  -3    2.81    0.31
   6   7  -3    1.89    0.23
  -6  -7   3    2.67    0.27
  -6  -7   3    2.53    0.30
   5   7  -3    2.18    0.28
   5   7  -3    1.89    0.40
   5   7  -3    1.82    0.24
  -5  -7   3    2.31    0.26
  -5  -7   3    2.27    0.31
   4   7  -3   21.79    1.05
   4   7  -3   23.33    1.31
   4   7  -3   21.39    1.02
  -4  -7   3   23.95    1.03
  -4  -7   3   21.45    1.27
  -4  -7   3   21.19    1.06
   3   7  -3   11.04    0.58
   3   7  -3   10.66    0.80
   3   7  -3   10.61    0.64
  -3  -7   3   11.56    0.66
  -3  -7   3   11.48    0.63
  -3  -7   3   12.55    0.88
  -3  -7   3   10.51    0.64
   2   7  -3    3.80    0.47
   2   7  -3    4.35    0.40
   2   7  -3    4.28    0.38
  -2  -7   3    4.70    0.35
  -2  -7   3    5.06    0.54
  -2  -7   3    3.94    0.60
   1   7  -3    1.90    0.39
   1   7  -3    1.70    0.20
   1   7  -3    1.22    0.23
  -1  -7   3    1.87    0.27
  -1  -7   3    1.75    0.22
   0   7  -3   -0.30    0.20
   0   7  -3   -0.18    0.18
   0   7  -3    0.07    0.11
   0  -7   3   -0.01    0.16
   0  -7   3   -0.03    0.13
   0  -7   3   -0.04    0.12
  -1   7  -3    0.41    0.21
  -1   7  -3    0.08    0.11
  -1   7  -3    0.25    0.23
   1  -7   3    0.03    0.12
   1  -7   3   -0.07    0.24
   1  -7   3   -0.18    0.17
   1  -7   3    0.14    0.13
  -2   7  -3    0.48    0.24
  -2   7  -3    0.10    0.10
  -2   7  -3    0.92    0.23
   2  -7   3    0.48    0.17
   2  -7   3    0.36    0.13
   2  -7   3    0.09    0.23
   2  -7   3    0.31    0.25
  -3   7  -3    0.04    0.09
  -3   7  -3   -0.24    0.31
   3  -7   3   -0.01    0.11
   3  -7   3    0.08    0.23
   3  -7   3   -0.06    0.11
  -4   7  -3    5.91    0.47
  -4   7  -3    6.34    0.38
   4  -7   3    6.26    0.59
   4  -7   3    5.95    0.41
  -5   7  -3    1.08    0.17
  -5   7  -3    1.93    0.36
  -5   7  -3    1.51    0.37
   5  -7   3    1.70    0.24
   5  -7   3    2.06    0.41
  -6   7  -3    1.75    0.28
  -6   7  -3    2.00    0.23
  -6   7  -3    1.68    0.20
   6  -7   3    1.67    0.22
  -7   7  -3    0.32    0.10
  -7   7  -3    0.31    0.12
   7  -7   3    0.35    0.12
  -8   7  -3    0.65    0.11
   8  -7   3    0.53    0.11
   9   6  -3    0.29    0.14
   9   6  -3    0.80    0.18
   9   6  -3    0.38    0.12
  -9  -6   3    0.27    0.10
  -9  -6   3    0.32    0.13
   8   6  -3    0.94    0.17
   8   6  -3    0.98    0.20
  -8  -6   3    1.09    0.16
  -8  -6   3    1.11    0.21
   7   6  -3    0.14    0.18
   7   6  -3    0.19    0.16
   7   6  -3   -0.46    0.36
  -7  -6   3    0.10    0.20
  -7  -6   3    0.03    0.29
  -7  -6   3    0.05    0.15
  -7  -6   3    0.26    0.19
   6   6  -3    3.76    0.34
   6   6  -3    3.82    0.54
   6   6  -3    3.91    0.38
  -6  -6   3    4.20    0.39
  -6  -6   3    3.70    0.57
  -6  -6   3    4.03    0.34
   5   6  -3    1.11    0.32
   5   6  -3    1.00    0.23
   5   6  -3    2.03    0.25
  -5  -6   3    1.47    0.24
  -5  -6   3    1.59    0.49
  -5  -6   3    1.32    0.24
  -5  -6   3    1.34    0.40
   4   6  -3   57.09    2.46
   4   6  -3   57.52    2.66
  -4  -6   3   59.54    2.48
  -4  -6   3   63.21    2.45
  -4  -6   3   56.40    2.67
  -4  -6   3   56.33    2.68
   3   6  -3    0.50    0.22
   3   6  -3    0.60    0.15
   3   6  -3    0.71    0.26
  -3  -6   3    0.40    0.28
  -3  -6   3    0.14    0.34
  -3  -6   3    0.58    0.20
  -3  -6   3    0.27    0.15
  -3  -6   3    0.29    0.24
   2   6  -3    1.49    0.29
   2   6  -3    1.78    0.20
  -2  -6   3    2.08    0.32
  -2  -6   3    1.66    0.24
  -2  -6   3    1.87    0.33
   1   6  -3    1.86    0.20
   1   6  -3    2.38    0.38
  -1  -6   3    1.55    0.20
  -1  -6   3    2.24    0.23
  -1  -6   3    1.88    0.34
   0   6  -3    0.93    0.27
   0  -6   3    1.03    0.50
   0  -6   3    1.45    0.31
   0  -6   3    1.27    0.21
   0  -6   3    0.85    0.15
  -1   6  -3   19.35    0.85
  -1   6  -3   19.17    1.04
   1  -6   3   19.26    0.89
   1  -6   3   18.33    1.02
   1  -6   3   19.13    1.03
   1  -6   3   17.91    0.84
  -2   6  -3    9.87    0.51
   2  -6   3   10.17    0.71
   2  -6   3   11.11    0.56
   2  -6   3    9.40    0.54
  -3   6  -3    0.57    0.13
   3  -6   3    0.65    0.14
   3  -6   3    0.79    0.31
   3  -6   3    0.72    0.17
  -4   6  -3    0.07    0.19
  -4   6  -3    0.26    0.17
  -4   6  -3    0.18    0.10
   4  -6   3    0.10    0.23
   4  -6   3    0.07    0.11
   4  -6   3   -0.19    0.27
   4  -6   3    0.02    0.11
  -5   6  -3   24.99    1.14
  -5   6  -3   24.80    1.12
  -5   6  -3   24.80    1.40
   5  -6   3   24.83    1.15
   5  -6   3   25.13    1.29
  -6   6  -3    0.00    0.20
  -6   6  -3    0.18    0.11
  -6   6  -3   -0.30    0.26
  -6   6  -3   -0.02    0.13
   6  -6   3    0.06    0.11
   6  -6   3    0.28    0.27
  -7   6  -3    0.00    0.08
  -7   6  -3    0.07    0.11
   7  -6   3    0.08    0.26
   7  -6   3    0.10    0.11
  -8   6  -3    0.01    0.09
  -8   6  -3   -0.08    0.07
   8  -6   3   -0.01    0.09
  -9   6  -3    0.32    0.09
  -9   6  -3    0.30    0.08
   9  -6   3    0.42    0.10
  10   5  -3    0.54    0.14
  10   5  -3    0.34    0.09
 -10  -5   3    0.25    0.11
   9   5  -3    0.28    0.21
   9   5  -3    0.09    0.10
   9   5  -3   -0.05    0.17
  -9  -5   3    0.13    0.11
  -9  -5   3    0.01    0.13
   8   5  -3    0.25    0.18
   8   5  -3    0.09    0.13
  -8  -5   3    0.06    0.13
  -8  -5   3    0.17    0.17
   7   5  -3    0.01    0.30
   7   5  -3    0.15    0.15
   7   5  -3   -0.15    0.18
  -7  -5   3    0.37    0.38
  -7  -5   3    0.04    0.18
  -7  -5   3    0.06    0.14
   6   5  -3    1.88    0.25
   6   5  -3    1.73    0.23
   6   5  -3    2.44    0.64
  -6  -5   3    1.62    0.23
  -6  -5   3    1.72    0.26
  -6  -5   3    1.93    0.47
   5   5  -3    2.85    0.40
   5   5  -3    2.76    0.33
   5   5  -3    3.50    0.31
  -5  -5   3    3.53    0.47
  -5  -5   3    3.54    0.31
  -5  -5   3    3.42    0.35
  -5  -5   3    4.33    0.62
   4   5  -3    2.64    0.31
   4   5  -3    3.27    0.44
  -4  -5   3    3.15    0.44
  -4  -5   3    2.71    0.33
  -4  -5   3    2.97    0.51
  -4  -5   3    3.20    0.28
   3   5  -3   13.38    0.64
   3   5  -3   13.74    1.00
  -3  -5   3   13.01    0.64
  -3  -5   3   12.65    0.68
  -3  -5   3   13.32    0.80
   2   5  -3   33.85    1.57
  -2  -5   3   32.92    1.57
   1   5  -3    5.74    0.45
  -1  -5   3    5.86    0.46
   0   5  -3   13.38    0.77
   0  -5   3   14.32    0.78
  -1   5  -3    0.21    0.14
   1  -5   3    0.35    0.18
  -2   5  -3   16.12    0.90
   2  -5   3   15.36    0.89
   2  -5   3   17.37    0.84
   2  -5   3   15.48    0.87
  -3   5  -3    0.10    0.14
  -3   5  -3    0.05    0.09
   3  -5   3    0.05    0.13
   3  -5   3   -0.43    0.39
   3  -5   3    0.05    0.11
  -4   5  -3   36.49    1.56
  -4   5  -3   35.67    1.52
  -4   5  -3   37.40    1.75
   4  -5   3   33.32    1.54
   4  -5   3   33.56    1.62
   4  -5   3   37.95    1.53
   4  -5   3   35.55    1.66
  -5   5  -3   21.42    1.02
  -5   5  -3   22.98    0.99
  -5   5  -3   22.52    1.23
   5  -5   3   21.38    1.13
   5  -5   3   19.09    0.94
   5  -5   3   23.18    1.10
  -6   5  -3    6.08    0.39
  -6   5  -3    5.42    0.41
  -6   5  -3    6.37    0.61
   6  -5   3    6.27    0.49
   6  -5   3    5.82    0.40
   6  -5   3    5.83    0.57
  -7   5  -3   -0.07    0.13
  -7   5  -3    0.12    0.12
  -7   5  -3   -0.11    0.23
   7  -5   3    0.15    0.12
   7  -5   3    0.20    0.32
   7  -5   3    0.10    0.28
  -8   5  -3   -0.14    0.11
  -8   5  -3    0.01    0.10
   8  -5   3   -0.01    0.21
   8  -5   3    0.09    0.27
   8  -5   3   -0.04    0.11
  -9   5  -3    0.00    0.09
  -9   5  -3   -0.11    0.08
   9  -5   3    0.04    0.10
 -10   5  -3    0.18    0.07
 -10   5  -3    0.10    0.07
  10  -5   3    0.16    0.07
  10   4  -3    0.76    0.12
  10   4  -3    0.90    0.17
 -10  -4   3    0.84    0.12
 -10  -4   3    0.92    0.15
   9   4  -3    0.31    0.16
   9   4  -3    0.14    0.12
  -9  -4   3   -0.09    0.11
  -9  -4   3    0.03    0.12
   8   4  -3   -0.29    0.15
   8   4  -3   -0.10    0.13
   8   4  -3   -0.24    0.37
  -8  -4   3    0.10    0.16
  -8  -4   3   -0.17    0.28
  -8  -4   3    0.00    0.14
  -8  -4   3    0.47    0.47
   7   4  -3    2.00    0.26
   7   4  -3    3.07    0.34
   7   4  -3    3.22    0.54
  -7  -4   3    2.77    0.28
  -7  -4   3    3.11    0.37
  -7  -4   3    2.07    0.46
   6   4  -3    0.82    0.20
   6   4  -3    0.82    0.27
   6   4  -3    0.79    0.20
  -6  -4   3    1.57    0.40
  -6  -4   3    1.11    0.27
   5   4  -3    3.32    0.30
   5   4  -3    3.66    0.43
   5   4  -3    2.97    0.36
  -5  -4   3    3.56    0.30
  -5  -4   3    3.21    0.33
  -5  -4   3    3.70    0.45
  -5  -4   3    3.85    0.59
   4   4  -3    1.71    0.28
  -4  -4   3    1.66    0.21
  -4  -4   3    2.30    0.37
  -4  -4   3    2.00    0.24
  -4  -4   3    1.60    0.38
   3   4  -3    3.18    0.34
  -3  -4   3    2.79    0.36
   2   4  -3   28.16    1.33
  -2  -4   3   28.75    1.34
   1   4  -3    0.55    0.17
  -1  -4   3    0.95    0.23
   0  -4   3  140.56    5.71
   1  -4   3    7.79    0.48
  -2   4  -3   32.04    1.49
   2  -4   3   33.22    1.49
  -3   4  -3   11.40    0.67
  -4   4  -3    4.74    0.42
   4  -4   3    4.56    0.31
   4  -4   3    4.23    0.45
  -5   4  -3   12.99    0.81
  -5   4  -3   13.05    0.69
  -5   4  -3   13.60    0.63
   5  -4   3   13.33    0.77
   5  -4   3   11.87    0.60
   5  -4   3   12.08    0.64
  -6   4  -3   22.70    1.24
  -6   4  -3   20.27    1.04
   6  -4   3   23.57    1.04
   6  -4   3   22.01    1.13
   6  -4   3   20.49    1.07
  -7   4  -3    0.22    0.13
  -7   4  -3    0.32    0.16
  -7   4  -3    0.27    0.26
   7  -4   3    0.00    0.31
   7  -4   3    0.12    0.13
   7  -4   3    0.04    0.12
   7  -4   3    0.30    0.19
  -8   4  -3    2.82    0.66
  -8   4  -3    2.78    0.27
  -8   4  -3    2.55    0.30
   8  -4   3    3.19    0.39
   8  -4   3    3.64    0.44
   8  -4   3    3.51    0.30
  -9   4  -3    1.55    0.23
  -9   4  -3    2.06    0.22
   9  -4   3    2.07    0.23
   9  -4   3    2.46    0.34
 -10   4  -3    0.00    0.07
 -10   4  -3   -0.05    0.08
  10  -4   3    0.01    0.08
  10  -4   3    0.07    0.21
  10   3  -3    0.13    0.12
  10   3  -3    0.01    0.09
 -10  -3   3    0.01    0.09
 -10  -3   3    0.10    0.11
   9   3  -3    1.10    0.19
   9   3  -3    1.20    0.21
  -9  -3   3    1.22    0.22
  -9  -3   3    1.15    0.18
   8   3  -3   -0.05    0.15
   8   3  -3   -0.08    0.13
   8   3  -3    0.19    0.34
  -8  -3   3   -0.11    0.16
  -8  -3   3    0.01    0.26
  -8  -3   3   -0.27    0.37
  -8  -3   3   -0.01    0.20
  -8  -3   3   -0.04    0.13
   7   3  -3   11.17    0.65
   7   3  -3   12.86    0.69
  -7  -3   3   13.03    0.71
  -7  -3   3   12.74    0.93
  -7  -3   3   12.44    0.65
   6   3  -3    1.42    0.21
   6   3  -3    0.90    0.20
   6   3  -3    0.69    0.29
  -6  -3   3    1.03    0.24
  -6  -3   3    1.05    0.19
  -6  -3   3    0.96    0.31
   5   3  -3    1.95    0.36
   5   3  -3    1.67    0.22
  -5  -3   3    1.95    0.34
  -5  -3   3    1.33    0.22
  -5  -3   3    1.71    0.41
   4   3  -3    4.18    0.38
  -4  -3   3    3.86    0.40
   3   3  -3  208.56    8.30
  -3  -3   3  202.90    8.30
   2   3  -3    0.70    0.18
  -2  -3   3    0.80    0.20
   1   3  -3    0.12    0.12
  -1  -3   3    0.09    0.11
   0   3  -3   32.62    1.40
   0  -3   3   29.90    1.36
   1  -3   3   91.36    3.60
   1  -3   3   89.12    3.68
  -2   3  -3   23.45    1.06
   2  -3   3   22.09    1.04
  -3   3  -3    0.33    0.15
   3  -3   3    0.06    0.11
  -4   3  -3   21.67    1.07
   4  -3   3   20.70    1.04
  -5   3  -3    4.77    0.33
   5  -3   3    4.73    0.32
  -6   3  -3    0.28    0.18
  -6   3  -3    0.42    0.15
  -6   3  -3    0.45    0.20
   6  -3   3    0.45    0.17
   6  -3   3    0.29    0.13
   6  -3   3    0.01    0.16
   6  -3   3    0.34    0.27
  -7   3  -3    2.77    0.46
  -7   3  -3    2.95    0.28
  -7   3  -3    3.12    0.34
   7  -3   3    3.27    0.36
   7  -3   3    3.52    0.52
   7  -3   3    3.42    0.30
  -8   3  -3    0.88    0.18
  -8   3  -3    1.13    0.25
  -8   3  -3    0.60    0.29
   8  -3   3    0.78    0.18
   8  -3   3    1.34    0.27
   8  -3   3    0.89    0.36
  -9   3  -3    0.88    0.15
  -9   3  -3    0.85    0.20
   9  -3   3    0.98    0.17
   9  -3   3    1.14    0.27
 -10   3  -3    2.34    0.22
  10  -3   3    2.89    0.33
  10  -3   3    2.76    0.24
 -11   3  -3    0.10    0.07
 -11   3  -3   -0.02    0.07
  11  -3   3    0.11    0.28
  11  -3   3   -0.07    0.07
  10   2  -3    0.83    0.13
  10   2  -3    0.83    0.16
 -10  -2   3    0.58    0.14
 -10  -2   3    0.54    0.12
 -10  -2   3    0.71    0.12
   9   2  -3    0.69    0.20
   9   2  -3    0.45    0.14
  -9  -2   3    0.43    0.16
  -9  -2   3    0.60    0.15
  -9  -2   3    0.34    0.15
   8   2  -3    2.14    0.29
   8   2  -3    1.55    0.42
   8   2  -3    1.47    0.22
  -8  -2   3    1.32    0.24
  -8  -2   3    0.91    0.40
  -8  -2   3    1.77    0.23
  -8  -2   3    0.83    0.29
  -8  -2   3    1.04    0.23
   7   2  -3    0.21    0.18
   7   2  -3    0.36    0.16
   7   2  -3    0.26    0.25
  -7  -2   3    0.34    0.25
  -7  -2   3    0.19    0.22
  -7  -2   3    0.39    0.16
  -7  -2   3    0.13    0.29
  -7  -2   3    0.05    0.18
   6   2  -3    1.78    0.33
   6   2  -3    1.33    0.21
   6   2  -3    1.99    0.23
  -6  -2   3    2.09    0.23
  -6  -2   3    1.72    0.37
  -6  -2   3    2.14    0.28
   5   2  -3   16.21    0.91
   5   2  -3   18.34    0.79
  -5  -2   3   15.18    0.80
  -5  -2   3   15.31    1.01
  -5  -2   3   16.90    0.77
  -5  -2   3   16.77    0.94
   4   2  -3   35.55    1.65
  -4  -2   3   37.25    1.67
   3   2  -3    9.74    0.57
  -3  -2   3   10.38    0.59
  -2  -2   3   36.19    1.56
   1   2  -3    6.13    0.35
  -1  -2   3    6.44    0.36
  -1   2  -3   64.99    2.67
   1  -2   3   64.24    2.62
   1  -2   3   67.54    2.67
  -2   2  -3    4.50    0.28
   2  -2   3    4.23    0.29
  -3   2  -3    7.14    0.43
   3  -2   3    6.65    0.40
  -4   2  -3   -0.01    0.15
   4  -2   3    0.06    0.12
  -5   2  -3    4.77    0.43
   5  -2   3    5.52    0.61
  -6   2  -3    1.91    0.37
   6  -2   3    1.00    0.24
   6  -2   3    1.19    0.17
  -7   2  -3    2.58    0.38
   7  -2   3    2.23    0.23
  -8   2  -3    1.07    0.20
  -8   2  -3    0.91    0.25
  -8   2  -3    0.84    0.36
   8  -2   3    0.80    0.18
   8  -2   3    0.34    0.38
  -9   2  -3   -0.07    0.12
  -9   2  -3    0.12    0.14
  -9   2  -3   -0.04    0.32
   9  -2   3   -0.05    0.11
   9  -2   3   -0.04    0.19
 -10   2  -3    0.14    0.10
 -10   2  -3   -0.01    0.12
  10  -2   3    0.02    0.19
  10  -2   3    0.09    0.10
 -11   2  -3    0.38    0.09
 -11   2  -3    0.19    0.10
  11  -2   3    0.82    0.19
  11  -2   3    0.51    0.11
  10   1  -3    0.21    0.13
  10   1  -3    0.32    0.11
 -10  -1   3    0.25    0.11
 -10  -1   3    0.24    0.12
 -10  -1   3    0.23    0.10
 -10  -1   3    0.31    0.16
   9   1  -3    3.28    0.28
   9   1  -3    3.68    0.34
  -9  -1   3    3.94    0.35
  -9  -1   3    3.71    0.29
  -9  -1   3    3.11    0.32
   8   1  -3   17.00    1.09
   8   1  -3   17.70    0.86
   8   1  -3   14.85    0.81
  -8  -1   3   17.79    0.88
  -8  -1   3   16.61    1.14
  -8  -1   3   17.18    0.82
  -8  -1   3   15.84    1.00
  -8  -1   3   17.57    0.89
   7   1  -3    1.47    0.36
   7   1  -3    1.15    0.25
   7   1  -3    1.09    0.20
  -7  -1   3    0.96    0.33
  -7  -1   3    1.39    0.27
  -7  -1   3    0.88    0.20
  -7  -1   3    1.31    0.26
  -7  -1   3    1.13    0.29
   6   1  -3   -0.02    0.14
   6   1  -3    0.08    0.20
   6   1  -3    0.37    0.16
  -6  -1   3    0.34    0.14
  -6  -1   3    0.05    0.19
  -6  -1   3    0.17    0.24
  -6  -1   3    0.38    0.18
  -6  -1   3    0.26    0.19
   5   1  -3    0.08    0.22
   5   1  -3    0.21    0.15
  -5  -1   3    0.15    0.21
   4   1  -3   13.99    0.76
  -4  -1   3   14.10    0.78
   3   1  -3   24.45    1.11
  -3  -1   3   23.73    1.12
   2   1  -3   43.15    1.82
  -2  -1   3   43.96    1.83
  -1  -1   3  497.49   20.46
   0  -1   3  169.02    7.24
  -1   1  -3   12.53    0.55
   1  -1   3   12.79    0.55
  -2   1  -3    3.46    0.22
   2  -1   3    3.65    0.19
   2  -1   3    3.55    0.20
  -3   1  -3    0.02    0.09
   3  -1   3    0.25    0.09
  -4   1  -3   28.85    1.30
   4  -1   3   28.82    1.28
  -5   1  -3    9.46    0.59
   5  -1   3    8.85    0.54
  -6   1  -3    5.17    0.49
   6  -1   3    3.93    0.30
  -7   1  -3    1.44    0.21
  -7   1  -3    0.78    0.25
   7  -1   3    0.83    0.15
   7  -1   3    0.82    0.15
  -8   1  -3    3.55    0.33
  -8   1  -3    4.93    0.60
   8  -1   3    4.19    0.34
  -9   1  -3   -0.26    0.21
  -9   1  -3    0.30    0.18
  -9   1  -3    0.06    0.14
   9  -1   3   -0.04    0.13
 -10   1  -3    0.39    0.13
 -10   1  -3    0.36    0.14
  10  -1   3    0.45    0.13
  10  -1   3    0.76    0.25
 -11   1  -3    0.90    0.12
 -11   1  -3    0.98    0.16
  10   0  -3   -0.01    0.08
  10   0  -3    0.11    0.11
 -10   0   3    0.09    0.12
 -10   0   3    0.00    0.09
 -10   0   3    0.12    0.09
   9   0  -3    0.21    0.12
   9   0  -3    0.18    0.15
  -9   0   3    0.22    0.15
  -9   0   3    0.06    0.13
  -9   0   3    0.22    0.12
   8   0  -3    0.05    0.14
   8   0  -3    0.02    0.16
   8   0  -3    0.14    0.26
  -8   0   3    0.20    0.18
  -8   0   3    0.12    0.14
  -8   0   3   -0.11    0.27
  -8   0   3    0.14    0.18
  -8   0   3    0.11    0.30
   7   0  -3   12.52    0.86
   7   0  -3   12.39    0.66
   7   0  -3   11.79    0.63
  -7   0   3   10.02    0.73
  -7   0   3   11.46    0.87
  -7   0   3   11.56    0.62
  -7   0   3   11.99    0.67
  -7   0   3   12.88    0.70
   6   0  -3    0.19    0.14
   6   0  -3    0.29    0.15
   6   0  -3    0.40    0.25
  -6   0   3    0.21    0.19
  -6   0   3    0.09    0.13
  -6   0   3    0.49    0.18
  -6   0   3    0.09    0.15
  -6   0   3    0.07    0.24
   5   0  -3    8.89    0.61
  -5   0   3    9.12    0.57
  -5   0   3    9.38    0.64
   4   0  -3   37.13    1.65
  -4   0   3   35.70    1.65
   3   0  -3   14.05    0.70
  -3   0   3   13.27    0.70
   2   0  -3   37.90    1.59
  -2   0   3   37.37    1.59
  -2   0   3   38.19    1.60
  -1   0   3  354.01   14.75
   0   0  -3   13.34    0.55
   0   0  -3   12.37    0.55
   0   0   3   13.46    0.58
   1   0   3  101.19    4.04
   2   0   3  765.79   30.65
  -3   0  -3   14.49    0.67
   3   0   3   14.45    0.65
  -4   0  -3    2.11    0.26
   4   0   3    1.67    0.19
  -5   0  -3   24.25    1.15
   5   0   3   23.57    1.11
  -6   0  -3   14.26    0.79
   6   0   3   11.87    0.71
  -7   0  -3    0.36    0.16
  -7   0  -3    0.20    0.20
   7   0   3    0.28    0.13
   7   0   3   -0.07    0.15
   7   0   3    0.23    0.12
  -8   0  -3   -0.02    0.15
  -8   0  -3    0.03    0.24
   8   0   3    0.05    0.11
   8   0   3    0.01    0.13
  -9   0  -3    0.33    0.25
  -9   0  -3    0.25    0.16
   9   0   3    0.20    0.15
 -10   0  -3    0.32    0.18
 -10   0  -3    0.16    0.14
  10   0   3    0.09    0.13
 -11   0  -3    0.07    0.11
 -11   0  -3    0.02    0.11
  11   0   3    0.16    0.22
  11   0   3    0.13    0.14
  10  -1  -3    0.56    0.13
  10  -1  -3    0.77    0.11
 -10   1   3    0.65    0.11
 -10   1   3    0.55    0.12
   9  -1  -3    0.35    0.12
   9  -1  -3   -0.04    0.12
  -9   1   3    0.61    0.19
  -9   1   3    0.22    0.14
  -9   1   3    0.22    0.11
   8  -1  -3    2.54    0.26
   8  -1  -3    2.81    0.32
  -8   1   3    1.61    0.41
  -8   1   3    2.48    0.31
  -8   1   3    2.64    0.26
  -8   1   3    2.80    0.34
   7  -1  -3    0.78    0.17
   7  -1  -3    0.92    0.20
   7  -1  -3    0.44    0.23
  -7   1   3    0.48    0.29
  -7   1   3    0.85    0.27
  -7   1   3    1.25    0.25
  -7   1   3    1.02    0.23
  -7   1   3    0.63    0.16
   6  -1  -3   46.85    2.18
   6  -1  -3   44.39    1.99
   6  -1  -3   43.60    1.96
  -6   1   3   46.37    2.08
  -6   1   3   50.39    2.06
  -6   1   3   46.58    2.21
  -6   1   3   46.71    2.01
  -6   1   3   48.19    1.97
   5  -1  -3   19.05    1.01
   5  -1  -3   19.66    0.86
  -5   1   3   18.83    0.85
  -5   1   3   17.98    0.93
  -5   1   3   18.95    1.03
  -5   1   3   16.85    0.88
   4  -1  -3   -0.02    0.16
  -4   1   3    0.08    0.17
  -4   1   3    0.04    0.13
   3  -1  -3    1.39    0.21
  -3   1   3    2.08    0.28
  -3   1   3    1.52    0.23
   2  -1  -3   17.70    0.80
  -2   1   3   17.19    0.78
  -2   1   3   17.21    0.80
  -1   1   3  357.50   14.96
   0   1   3  116.17    4.60
  -1  -1  -3   12.07    0.52
  -1  -1  -3   12.67    0.52
   1   1   3   12.67    0.56
  -2  -1  -3    6.89    0.33
   2   1   3    6.74    0.35
  -3  -1  -3    7.32    0.39
   3   1   3    7.61    0.37
  -4  -1  -3   85.05    3.61
   4   1   3   89.59    3.55
  -5  -1  -3  167.38    6.63
   5   1   3  159.40    6.58
  -6  -1  -3    0.25    0.20
   6   1   3    0.23    0.15
  -7  -1  -3    4.39    0.33
  -7  -1  -3    4.54    0.47
   7   1   3    4.52    0.32
   7   1   3    4.30    0.30
  -8  -1  -3    2.59    0.28
  -8  -1  -3    2.83    0.49
   8   1   3    2.79    0.30
  -9  -1  -3    1.55    0.23
  -9  -1  -3    0.94    0.43
  -9  -1  -3    2.41    0.50
   9   1   3    1.89    0.25
 -10  -1  -3    0.13    0.15
  10   1   3    0.06    0.14
 -11  -1  -3    0.03    0.13
 -11  -1  -3   -0.04    0.10
  11   1   3    0.00    0.11
 -12  -1  -3    0.14    0.08
 -12  -1  -3    0.11    0.08
  12   1   3    0.08    0.07
  12   1   3    0.20    0.15
  10  -2  -3    0.45    0.10
  10  -2  -3    0.63    0.17
  10  -2  -3    0.56    0.12
 -10   2   3    0.31    0.10
 -10   2   3    0.52    0.13
 -10   2   3    0.59    0.10
   9  -2  -3    0.10    0.12
   9  -2  -3    0.12    0.10
  -9   2   3    0.05    0.09
  -9   2   3   -0.08    0.10
   8  -2  -3    4.59    0.46
   8  -2  -3    5.59    0.86
  -8   2   3    3.92    0.53
  -8   2   3    4.08    0.45
   7  -2  -3    0.50    0.27
   7  -2  -3    0.68    0.16
   7  -2  -3    0.48    0.18
  -7   2   3    0.93    0.21
  -7   2   3    1.23    0.54
  -7   2   3    0.91    0.24
  -7   2   3    0.87    0.16
   6  -2  -3   -0.03    0.12
   6  -2  -3    0.14    0.22
   6  -2  -3   -0.09    0.14
  -6   2   3    0.07    0.18
  -6   2   3    0.19    0.17
  -6   2   3    0.17    0.12
  -6   2   3    0.17    0.25
   5  -2  -3    1.77    0.31
   5  -2  -3    2.14    0.36
  -5   2   3    1.86    0.25
  -5   2   3    2.48    0.42
  -5   2   3    2.71    0.35
  -5   2   3    1.64    0.30
  -5   2   3    2.23    0.22
   4  -2  -3    3.27    0.37
  -4   2   3    3.78    0.39
  -4   2   3    3.88    0.31
   3  -2  -3    0.96    0.22
  -3   2   3    0.85    0.19
  -3   2   3    0.87    0.19
  -2   2   3  130.89    6.66
   1  -2  -3   45.62    1.84
  -1   2   3   41.94    1.81
  -1   2   3   43.82    1.82
   0  -2  -3   31.60    1.31
   0   2   3   30.97    1.31
   0   2   3   31.03    1.30
   1   2   3  104.60    4.20
  -2  -2  -3    1.22    0.15
   2   2   3    1.13    0.11
  -3  -2  -3   59.02    2.43
  -4  -2  -3   25.18    1.15
   4   2   3   25.47    1.12
  -5  -2  -3   15.96    0.83
   5   2   3   15.72    0.80
  -6  -2  -3   27.82    1.35
   6   2   3   27.36    1.30
  -7  -2  -3    5.23    0.51
  -7  -2  -3    4.94    0.35
   7   2   3    5.17    0.34
   7   2   3    4.69    0.33
   7   2   3    5.00    0.44
  -8  -2  -3    0.85    0.19
  -8  -2  -3    0.51    0.28
   8   2   3    0.78    0.18
   8   2   3    0.66    0.15
   8   2   3    1.37    0.24
  -9  -2  -3    4.00    0.48
  -9  -2  -3    3.78    0.34
  -9  -2  -3    2.70    0.47
   9   2   3    4.65    0.37
   9   2   3    3.37    0.42
 -10  -2  -3    2.61    0.29
 -10  -2  -3    3.05    0.41
  10   2   3    3.01    0.31
 -11  -2  -3   -0.09    0.12
 -11  -2  -3    0.17    0.12
  11   2   3    0.03    0.12
 -12  -2  -3    0.34    0.09
 -12  -2  -3    0.22    0.09
  12   2   3    0.27    0.09
  12   2   3    0.64    0.16
  10  -3  -3    0.12    0.11
  10  -3  -3    0.17    0.07
 -10   3   3    0.31    0.11
 -10   3   3    0.06    0.07
 -10   3   3    0.04    0.06
   9  -3  -3    0.82    0.17
   9  -3  -3    0.68    0.12
  -9   3   3    0.76    0.12
  -9   3   3    0.63    0.15
  -9   3   3    0.72    0.16
   8  -3  -3    1.30    0.20
   8  -3  -3    1.52    0.18
  -8   3   3    1.92    0.21
  -8   3   3    1.78    0.25
   7  -3  -3   -0.16    0.20
   7  -3  -3    0.00    0.12
   7  -3  -3    0.09    0.14
  -7   3   3   -0.06    0.13
  -7   3   3    0.13    0.27
  -7   3   3    0.01    0.10
  -7   3   3    0.11    0.17
   6  -3  -3    6.49    0.60
   6  -3  -3    5.85    0.39
   6  -3  -3    6.02    0.42
  -6   3   3    6.61    0.61
  -6   3   3    5.95    0.48
  -6   3   3    7.12    0.47
   5  -3  -3    8.37    0.61
   5  -3  -3    7.54    0.42
   5  -3  -3    6.27    0.47
  -5   3   3    6.80    0.45
  -5   3   3    7.29    0.48
  -5   3   3    7.43    0.41
  -5   3   3    8.01    0.49
  -5   3   3    7.23    0.57
  -5   3   3    7.08    0.59
   4  -3  -3   23.46    1.20
  -4   3   3   23.88    1.09
  -4   3   3   24.09    1.22
   3  -3  -3   11.60    0.67
  -3   3   3   10.96    0.66
  -3   3   3   11.23    0.58
   2  -3  -3    0.06    0.12
  -2   3   3    0.07    0.11
  -2   3   3    0.31    0.11
   1  -3  -3    0.75    0.16
  -1   3   3    0.42    0.12
  -1   3   3    0.36    0.10
   0  -3  -3    1.29    0.16
   0   3   3    1.47    0.18
   0   3   3    1.65    0.19
  -1  -3  -3   45.45    1.91
   1   3   3   45.99    1.89
   1   3   3   45.01    1.90
  -4  -3  -3    1.64    0.23
   4   3   3    2.29    0.25
  -5  -3  -3   28.10    1.30
   5   3   3   26.67    1.26
  -6  -3  -3    3.90    0.40
   6   3   3    3.51    0.28
   6   3   3    4.24    0.39
   6   3   3    3.92    0.38
  -7  -3  -3    3.20    0.45
  -7  -3  -3    2.96    0.29
   7   3   3    2.50    0.33
   7   3   3    2.24    0.25
   7   3   3    2.82    0.33
   7   3   3    2.55    0.27
  -8  -3  -3    0.58    0.34
  -8  -3  -3    1.04    0.34
  -8  -3  -3    1.34    0.24
   8   3   3   -0.06    0.34
   8   3   3    1.56    0.33
   8   3   3    1.30    0.22
   8   3   3    0.71    0.17
  -9  -3  -3    0.42    0.30
  -9  -3  -3    0.33    0.18
  -9  -3  -3    0.43    0.27
   9   3   3    0.50    0.22
   9   3   3    0.40    0.18
   9   3   3    0.02    0.11
 -10  -3  -3    0.68    0.19
 -10  -3  -3    0.86    0.27
  10   3   3    1.42    0.27
  10   3   3    0.71    0.18
 -11  -3  -3   -0.04    0.10
 -11  -3  -3    0.11    0.15
  11   3   3   -0.05    0.11
 -12  -3  -3    0.03    0.08
  12   3   3    0.34    0.15
  12   3   3    0.05    0.08
   9  -4  -3    0.47    0.11
   9  -4  -3    0.57    0.14
  -9   4   3    0.65    0.10
  -9   4   3    0.32    0.11
  -9   4   3    0.84    0.16
   8  -4  -3    0.01    0.13
   8  -4  -3    0.03    0.10
  -8   4   3    0.02    0.11
  -8   4   3    0.00    0.09
  -8   4   3   -0.03    0.14
   7  -4  -3    0.19    0.14
   7  -4  -3    0.09    0.27
   7  -4  -3    0.07    0.11
  -7   4   3    0.17    0.29
  -7   4   3    0.31    0.13
  -7   4   3    0.29    0.16
  -7   4   3    0.20    0.15
   6  -4  -3    3.33    0.27
   6  -4  -3    2.72    0.31
  -6   4   3    2.39    0.40
  -6   4   3    2.76    0.25
  -6   4   3    3.41    0.33
   5  -4  -3   15.23    0.74
   5  -4  -3   14.79    0.95
   5  -4  -3   14.68    0.77
  -5   4   3   15.71    0.87
  -5   4   3   16.95    0.82
  -5   4   3   15.90    0.73
  -5   4   3   14.44    0.95
   4  -4  -3   12.46    0.78
   4  -4  -3   12.72    0.61
   4  -4  -3   10.98    0.63
  -4   4   3   12.24    0.72
  -4   4   3   12.96    0.64
  -4   4   3   12.02    0.77
  -4   4   3   12.89    0.66
   3  -4  -3   12.10    0.72
  -3   4   3   11.61    0.70
  -3   4   3   11.21    0.58
   2  -4  -3  104.48    4.20
  -2   4   3   96.53    4.07
  -2   4   3  100.90    4.17
  -1   4   3  102.27    4.10
  -1   4   3   97.10    4.03
   0  -4  -3   11.45    0.63
   0   4   3   11.67    0.58
  -1  -4  -3    7.74    0.47
   1   4   3    8.17    0.45
   2   4   3  130.00    5.26
  -4  -4  -3   69.08    2.94
   4   4   3   69.28    2.90
  -5  -4  -3    1.50    0.28
   5   4   3    1.73    0.28
  -6  -4  -3    2.18    0.36
  -6  -4  -3    2.22    0.37
   6   4   3    1.88    0.21
   6   4   3    1.38    0.19
   6   4   3    1.65    0.29
  -7  -4  -3   26.32    1.39
  -7  -4  -3   27.25    1.19
   7   4   3   25.11    1.14
   7   4   3   25.90    1.22
   7   4   3   25.32    1.19
   7   4   3   26.99    1.18
  -8  -4  -3    3.10    0.32
   8   4   3    3.83    0.38
   8   4   3    3.56    0.33
  -9  -4  -3    2.54    0.35
  -9  -4  -3    2.40    0.29
  -9  -4  -3    1.97    0.40
   9   4   3    3.26    0.31
 -10  -4  -3    1.22    0.20
 -10  -4  -3    1.86    0.30
  10   4   3    2.11    0.27
  10   4   3    1.39    0.22
 -11  -4  -3    0.12    0.12
 -11  -4  -3    0.00    0.14
  11   4   3    0.10    0.13
   9  -5  -3   -0.05    0.07
   9  -5  -3   -0.14    0.10
  -9   5   3   -0.06    0.06
  -9   5   3   -0.01    0.09
  -9   5   3   -0.02    0.08
   8  -5  -3    3.94    0.30
   8  -5  -3    2.90    0.23
  -8   5   3    2.65    0.27
  -8   5   3    3.49    0.23
  -8   5   3    3.69    0.30
   7  -5  -3    0.13    0.11
   7  -5  -3    0.12    0.13
  -7   5   3    0.08    0.13
  -7   5   3    0.06    0.10
  -7   5   3    0.18    0.14
   6  -5  -3    0.58    0.25
   6  -5  -3    0.64    0.17
   6  -5  -3    0.79    0.16
  -6   5   3    0.31    0.26
  -6   5   3    0.96    0.20
  -6   5   3    0.51    0.14
  -6   5   3    0.73    0.18
   5  -5  -3    2.89    0.30
   5  -5  -3    3.13    0.27
   5  -5  -3    2.37    0.43
  -5   5   3    3.33    0.26
  -5   5   3    3.25    0.32
  -5   5   3    3.15    0.32
  -5   5   3    2.26    0.39
   4  -5  -3    0.18    0.14
   4  -5  -3    0.14    0.15
   4  -5  -3    0.10    0.11
  -4   5   3    0.21    0.10
  -4   5   3    0.00    0.21
  -4   5   3    0.15    0.13
  -4   5   3    0.37    0.23
  -4   5   3    0.20    0.14
   3  -5  -3    0.10    0.16
   3  -5  -3    0.02    0.16
   3  -5  -3   -0.01    0.10
  -3   5   3   -0.08    0.13
  -3   5   3    0.09    0.13
   2  -5  -3   68.00    2.92
  -2   5   3   64.84    2.87
   1  -5  -3    3.07    0.41
  -1   5   3    2.98    0.39
   0  -5  -3   61.81    2.64
   0   5   3   60.06    2.60
   1   5   3  119.89    4.91
  -2  -5  -3   11.02    0.66
   2   5   3   11.69    0.65
  -3  -5  -3  104.84    4.32
   3   5   3  102.24    4.27
  -4  -5  -3    4.33    0.42
   4   5   3    4.76    0.39
  -5  -5  -3    0.14    0.14
   5   5   3   -0.08    0.11
   5   5   3   -0.09    0.10
   5   5   3   -0.18    0.16
  -6  -5  -3    2.68    0.29
  -6  -5  -3    2.96    0.45
  -6  -5  -3    2.85    0.41
   6   5   3    3.74    0.45
   6   5   3    2.75    0.31
   6   5   3    3.13    0.27
   6   5   3    2.30    0.26
  -7  -5  -3    0.38    0.28
  -7  -5  -3    0.22    0.18
  -7  -5  -3    0.09    0.22
   7   5   3    0.05    0.23
   7   5   3    0.08    0.14
   7   5   3    0.29    0.16
   7   5   3    0.57    0.22
   7   5   3    0.50    0.21
  -8  -5  -3   -0.16    0.28
  -8  -5  -3   -0.15    0.16
  -8  -5  -3   -0.12    0.28
   8   5   3    0.19    0.13
   8   5   3   -0.04    0.14
  -9  -5  -3    2.00    0.50
  -9  -5  -3    1.82    0.33
  -9  -5  -3    2.14    0.26
   9   5   3    3.17    0.34
   9   5   3    2.54    0.29
 -10  -5  -3    0.42    0.23
 -10  -5  -3    0.37    0.15
  10   5   3    0.32    0.15
  10   5   3    0.47    0.19
 -11  -5  -3    0.10    0.10
 -11  -5  -3   -0.05    0.10
  11   5   3    0.01    0.11
   8  -6  -3    0.36    0.12
   8  -6  -3    0.39    0.09
  -8   6   3    0.32    0.11
  -8   6   3    0.30    0.08
  -8   6   3    0.18    0.10
   7  -6  -3    0.48    0.11
   7  -6  -3    0.49    0.15
  -7   6   3    0.59    0.12
  -7   6   3    0.43    0.14
  -7   6   3    0.55    0.17
   6  -6  -3   -0.10    0.31
   6  -6  -3    0.07    0.13
   6  -6  -3   -0.06    0.09
  -6   6   3   -0.04    0.09
  -6   6   3   -0.09    0.11
  -6   6   3    0.41    0.36
  -6   6   3    0.05    0.12
   5  -6  -3    1.33    0.22
   5  -6  -3    1.05    0.17
   5  -6  -3    1.47    0.36
  -5   6   3    1.74    0.26
  -5   6   3    1.37    0.22
  -5   6   3    1.33    0.17
  -5   6   3    1.37    0.38
   4  -6  -3   23.48    1.30
   4  -6  -3   24.43    1.34
   4  -6  -3   23.31    1.06
  -4   6   3   23.39    1.05
  -4   6   3   22.47    1.09
  -4   6   3   24.11    1.12
  -4   6   3   23.03    1.31
   3  -6  -3    1.96    0.22
   3  -6  -3    1.88    0.26
   3  -6  -3    1.08    0.27
  -3   6   3    1.99    0.25
  -3   6   3    1.59    0.19
  -3   6   3    1.87    0.35
  -3   6   3    1.81    0.23
   2  -6  -3    2.34    0.22
   2  -6  -3    1.49    0.27
   2  -6  -3    2.47    0.28
  -2   6   3    2.33    0.24
  -2   6   3    2.14    0.19
  -2   6   3    2.25    0.32
  -2   6   3    3.29    0.43
  -2   6   3    2.28    0.25
   1  -6  -3    0.62    0.13
   1  -6  -3    0.33    0.16
  -1   6   3    0.63    0.16
  -1   6   3    0.59    0.21
  -1   6   3    0.61    0.15
  -1   6   3    0.67    0.13
   0  -6  -3    0.09    0.14
   0   6   3   -0.21    0.10
  -1  -6  -3   41.04    1.89
   1   6   3   40.20    1.84
  -2  -6  -3    2.74    0.34
   2   6   3    2.85    0.37
  -3  -6  -3   14.49    0.85
   3   6   3   13.93    0.70
   3   6   3   15.04    0.80
  -4  -6  -3    2.62    0.30
  -4  -6  -3    2.24    0.34
   4   6   3    2.73    0.29
   4   6   3    2.72    0.34
   4   6   3    2.86    0.24
   4   6   3    2.55    0.28
  -5  -6  -3    0.08    0.15
  -5  -6  -3   -0.01    0.27
  -5  -6  -3    0.00    0.18
   5   6   3    0.11    0.19
   5   6   3   -0.12    0.12
   5   6   3    0.00    0.16
   5   6   3   -0.04    0.13
  -6  -6  -3   -0.09    0.26
  -6  -6  -3    0.47    0.29
  -6  -6  -3    0.30    0.15
   6   6   3    0.12    0.21
   6   6   3    0.45    0.17
   6   6   3    0.42    0.15
   6   6   3    0.26    0.15
   6   6   3    0.50    0.20
  -7  -6  -3    2.17    0.26
  -7  -6  -3    3.74    0.77
  -7  -6  -3    3.10    0.39
   7   6   3    2.28    0.24
   7   6   3    2.64    0.32
   7   6   3    2.71    0.30
  -8  -6  -3    2.90    0.36
  -8  -6  -3    2.68    0.30
  -8  -6  -3    2.14    0.43
   8   6   3    2.10    0.26
  -9  -6  -3    0.81    0.24
  -9  -6  -3    0.50    0.18
   9   6   3    0.74    0.18
   9   6   3    1.17    0.22
 -10  -6  -3    0.32    0.14
 -10  -6  -3    0.28    0.21
  10   6   3    0.38    0.14
  10   6   3    0.13    0.26
 -11  -6  -3    0.26    0.11
 -11  -6  -3    0.69    0.13
  11   6   3    0.40    0.11
   8  -7  -3    0.13    0.06
   8  -7  -3    0.06    0.10
  -8   7   3    0.14    0.09
  -8   7   3    0.13    0.08
   7  -7  -3    0.28    0.09
   7  -7  -3    0.31    0.13
  -7   7   3    0.25    0.12
  -7   7   3    0.35    0.16
  -7   7   3    0.26    0.08
   6  -7  -3    0.63    0.16
   6  -7  -3    0.45    0.11
  -6   7   3    0.73    0.17
  -6   7   3    0.65    0.16
  -6   7   3    0.53    0.11
   5  -7  -3    1.02    0.21
   5  -7  -3    1.02    0.22
  -5   7   3    1.77    0.27
  -5   7   3    1.16    0.18
  -5   7   3    1.81    0.60
  -5   7   3    1.64    0.29
   4  -7  -3    0.38    0.16
   4  -7  -3    0.52    0.28
   4  -7  -3    0.10    0.10
  -4   7   3    0.28    0.10
  -4   7   3    0.36    0.15
  -4   7   3    0.31    0.14
   3  -7  -3   14.19    0.75
   3  -7  -3   14.47    0.70
   3  -7  -3   13.33    0.93
  -3   7   3   14.96    0.69
  -3   7   3   14.03    0.75
  -3   7   3   13.97    0.74
   2  -7  -3    7.18    0.48
   2  -7  -3    7.68    0.63
   2  -7  -3    7.76    0.43
  -2   7   3    6.97    0.46
  -2   7   3    7.66    0.47
  -2   7   3    7.46    0.41
   1  -7  -3   21.69    0.98
   1  -7  -3   22.25    1.22
   1  -7  -3   21.43    1.03
  -1   7   3   22.14    1.02
  -1   7   3   21.38    1.01
  -1   7   3   21.39    1.17
  -1   7   3   21.50    0.96
   0  -7  -3   21.94    1.02
   0  -7  -3   23.48    1.09
   0  -7  -3   22.90    1.25
   0   7   3   23.67    1.07
   0   7   3   22.55    0.99
   0   7   3   22.09    1.04
  -1  -7  -3    8.27    0.53
  -1  -7  -3    8.10    0.62
  -1  -7  -3    7.88    0.44
   1   7   3    8.26    0.42
   1   7   3    7.53    0.46
   1   7   3    8.37    0.59
  -2  -7  -3    3.38    0.34
  -2  -7  -3    4.07    0.54
  -2  -7  -3    2.83    0.25
   2   7   3    3.01    0.28
   2   7   3    2.84    0.23
   2   7   3    3.11    0.36
   2   7   3    2.85    0.28
  -3  -7  -3    0.37    0.22
  -3  -7  -3    0.80    0.22
  -3  -7  -3    0.71    0.16
   3   7   3    0.53    0.22
   3   7   3    0.64    0.13
   3   7   3    0.55    0.15
   3   7   3    0.53    0.16
   3   7   3    0.57    0.15
  -4  -7  -3    0.08    0.13
  -4  -7  -3    0.29    0.23
  -4  -7  -3    0.18    0.24
   4   7   3    0.00    0.13
   4   7   3   -0.10    0.21
   4   7   3   -0.09    0.11
   4   7   3    0.22    0.15
  -5  -7  -3    4.54    0.45
  -5  -7  -3    3.67    0.55
   5   7   3    3.11    0.35
   5   7   3    3.53    0.29
  -6  -7  -3    2.12    0.62
  -6  -7  -3    2.90    0.31
  -6  -7  -3    3.53    0.41
   6   7   3    2.76    0.27
   6   7   3    3.25    0.35
   6   7   3    2.85    0.31
  -7  -7  -3    0.59    0.18
  -7  -7  -3    0.67    0.33
  -7  -7  -3    0.98    0.28
   7   7   3    0.87    0.24
   7   7   3    0.64    0.18
   7   7   3    0.82    0.16
  -8  -7  -3   -0.26    0.13
  -8  -7  -3    0.23    0.23
  -8  -7  -3   -0.15    0.32
   8   7   3    0.40    0.27
   8   7   3   -0.05    0.14
   8   7   3    0.00    0.10
  -9  -7  -3    0.50    0.31
  -9  -7  -3    0.62    0.16
   9   7   3    0.51    0.15
   9   7   3    0.97    0.20
 -10  -7  -3   -0.03    0.10
 -10  -7  -3    0.12    0.20
  10   7   3   -0.09    0.13
  10   7   3    0.12    0.11
   7  -8  -3    0.16    0.10
   7  -8  -3    0.08    0.08
  -7   8   3    0.07    0.08
  -7   8   3    0.13    0.06
  -7   8   3    0.07    0.09
   6  -8  -3    0.63    0.13
   6  -8  -3    0.38    0.13
  -6   8   3    0.49    0.14
  -6   8   3    0.61    0.10
   5  -8  -3    0.79    0.16
   5  -8  -3    0.65    0.13
  -5   8   3    0.99    0.19
  -5   8   3    1.01    0.14
  -5   8   3    0.80    0.16
   4  -8  -3    4.54    0.30
   4  -8  -3    3.52    0.56
   4  -8  -3    4.63    0.37
  -4   8   3    4.78    0.30
  -4   8   3    4.67    0.36
  -4   8   3    3.90    0.33
   3  -8  -3    0.21    0.24
   3  -8  -3    0.01    0.12
   3  -8  -3   -0.10    0.07
  -3   8   3    0.13    0.09
  -3   8   3    0.00    0.10
  -3   8   3    0.14    0.12
  -3   8   3    0.09    0.24
   2  -8  -3    1.41    0.34
   2  -8  -3    1.52    0.19
   2  -8  -3    1.51    0.22
  -2   8   3    1.86    0.23
  -2   8   3    1.73    0.19
  -2   8   3    1.90    0.45
  -2   8   3    2.43    0.29
   1  -8  -3    1.90    0.48
   1  -8  -3    2.06    0.30
   1  -8  -3    1.50    0.19
  -1   8   3    1.90    0.25
  -1   8   3    1.87    0.41
  -1   8   3    1.64    0.20
  -1   8   3    1.17    0.21
   0  -8  -3    7.33    0.50
   0  -8  -3    7.14    0.43
   0  -8  -3    6.30    0.63
   0   8   3    7.38    0.62
   0   8   3    7.58    0.47
   0   8   3    7.32    0.46
  -1  -8  -3    2.63    0.33
  -1  -8  -3    2.15    0.42
   1   8   3    1.41    0.30
   1   8   3    2.14    0.21
   1   8   3    1.83    0.24
   1   8   3    1.38    0.27
  -2  -8  -3   15.72    1.01
  -2  -8  -3   16.36    0.84
   2   8   3   15.09    0.95
   2   8   3   14.74    0.91
   2   8   3   16.20    0.80
   2   8   3   16.43    0.80
   2   8   3   14.93    0.73
  -3  -8  -3    0.95    0.18
  -3  -8  -3    0.55    0.27
  -3  -8  -3    1.17    0.26
   3   8   3    1.08    0.22
   3   8   3    0.61    0.17
   3   8   3    0.94    0.30
  -4  -8  -3    6.28    0.40
  -4  -8  -3    5.63    0.60
   4   8   3    4.88    0.41
   4   8   3    5.42    0.36
   4   8   3    5.30    0.41
  -5  -8  -3    0.82    0.18
  -5  -8  -3    0.84    0.33
  -5  -8  -3    0.96    0.27
   5   8   3    0.26    0.32
   5   8   3    0.66    0.17
   5   8   3    0.62    0.17
   5   8   3    0.95    0.20
  -6  -8  -3    5.19    0.62
  -6  -8  -3    4.88    0.38
  -6  -8  -3    4.45    0.46
   6   8   3    4.61    0.33
   6   8   3    5.29    0.39
  -7  -8  -3    0.07    0.32
  -7  -8  -3    0.49    0.22
  -7  -8  -3    0.41    0.18
   7   8   3    0.56    0.18
   7   8   3    0.18    0.11
   7   8   3    0.42    0.21
  -8  -8  -3   -0.03    0.14
  -8  -8  -3   -0.02    0.20
   8   8   3   -0.03    0.13
   8   8   3   -0.01    0.18
  -9  -8  -3    0.47    0.15
  -9  -8  -3    0.87    0.21
   9   8   3    0.40    0.14
   9   8   3    0.45    0.16
 -10  -8  -3    0.48    0.11
 -10  -8  -3    0.13    0.26
  10   8   3    0.43    0.11
  10   8   3    0.54    0.14
   6  -9  -3    0.10    0.08
   6  -9  -3    0.05    0.10
  -6   9   3    0.06    0.08
  -6   9   3    0.10    0.06
  -6   9   3    0.06    0.10
   5  -9  -3    0.87    0.16
   5  -9  -3    0.60    0.11
  -5   9   3    0.57    0.13
  -5   9   3    0.83    0.16
  -5   9   3    0.80    0.11
   4  -9  -3    0.12    0.12
   4  -9  -3    0.08    0.09
  -4   9   3    0.05    0.10
  -4   9   3    0.12    0.11
  -4   9   3   -0.05    0.07
   3  -9  -3    0.22    0.14
   3  -9  -3    0.16    0.10
  -3   9   3    0.33    0.10
  -3   9   3    0.33    0.14
  -3   9   3    0.56    0.16
   2  -9  -3    3.03    0.77
   2  -9  -3    2.81    0.35
  -2   9   3    3.16    0.46
  -2   9   3    2.08    0.23
  -2   9   3    1.90    0.25
  -2   9   3    3.51    0.83
   1  -9  -3    0.35    0.18
   1  -9  -3    0.20    0.26
   1  -9  -3    0.24    0.13
  -1   9   3    0.02    0.30
  -1   9   3    0.11    0.13
  -1   9   3    0.09    0.11
  -1   9   3    0.07    0.09
   0  -9  -3    5.09    0.70
   0  -9  -3    3.69    0.30
   0  -9  -3    3.41    0.36
   0   9   3    3.61    0.26
   0   9   3    3.41    0.30
   0   9   3    2.43    0.42
   0   9   3    3.76    0.35
  -1  -9  -3    5.13    0.61
  -1  -9  -3    5.14    0.36
  -1  -9  -3    5.37    0.45
   1   9   3    5.42    0.41
   1   9   3    5.32    0.39
   1   9   3    5.10    0.59
   1   9   3    5.12    0.33
  -2  -9  -3    0.80    0.38
  -2  -9  -3    0.76    0.17
  -2  -9  -3    1.22    0.25
   2   9   3    1.19    0.24
   2   9   3    0.71    0.17
   2   9   3    0.82    0.16
   2   9   3    0.26    0.26
  -3  -9  -3    3.54    0.32
  -3  -9  -3    3.50    0.40
  -3  -9  -3    2.86    0.46
   3   9   3    2.93    0.33
   3   9   3    3.61    0.28
  -4  -9  -3    0.97    0.35
  -4  -9  -3    1.23    0.23
  -4  -9  -3    0.74    0.23
   4   9   3    1.20    0.20
  -5  -9  -3    0.39    0.32
  -5  -9  -3    0.27    0.33
  -5  -9  -3   -0.01    0.15
   5   9   3    0.09    0.16
  -6  -9  -3    8.63    0.57
  -6  -9  -3    7.95    0.51
  -6  -9  -3    9.17    0.85
   6   9   3    8.96    0.52
   6   9   3    8.75    0.53
  -7  -9  -3    0.34    0.16
  -7  -9  -3    0.09    0.20
   7   9   3   -0.07    0.18
   7   9   3    0.62    0.18
   7   9   3    0.62    0.20
  -8  -9  -3    0.55    0.16
  -8  -9  -3    0.54    0.18
   8   9   3    0.64    0.17
   8   9   3    0.30    0.14
  -9  -9  -3    0.32    0.11
  -9  -9  -3    0.35    0.18
   9   9   3    0.28    0.11
   9   9   3    0.64    0.14
   5 -10  -3    0.45    0.08
   5 -10  -3    0.72    0.14
  -5  10   3    0.42    0.10
  -5  10   3    0.60    0.13
   4 -10  -3    0.06    0.07
   4 -10  -3    0.03    0.10
  -4  10   3    0.05    0.10
  -4  10   3   -0.03    0.07
  -4  10   3    0.07    0.09
   3 -10  -3    0.30    0.11
   3 -10  -3    0.20    0.15
  -3  10   3    0.39    0.12
  -3  10   3    0.35    0.11
  -3  10   3    0.29    0.13
   2 -10  -3    0.38    0.15
   2 -10  -3    0.34    0.11
  -2  10   3    0.65    0.17
  -2  10   3    0.61    0.12
  -2  10   3    0.29    0.11
   1 -10  -3    0.01    0.09
   1 -10  -3    0.14    0.14
  -1  10   3    0.13    0.10
  -1  10   3    0.18    0.11
  -1  10   3    0.33    0.16
   0 -10  -3    0.13    0.17
   0 -10  -3   -0.07    0.11
   0  10   3    0.20    0.11
   0  10   3   -0.07    0.13
   0  10   3   -0.08    0.09
  -1 -10  -3    2.85    0.51
  -1 -10  -3    3.06    0.36
  -1 -10  -3    3.37    0.29
   1  10   3    2.81    0.28
   1  10   3    3.19    0.25
   1  10   3    3.63    0.34
  -2 -10  -3    5.42    0.68
  -2 -10  -3    5.43    0.45
  -2 -10  -3    6.04    0.39
   2  10   3    5.68    0.41
   2  10   3    5.38    0.34
  -3 -10  -3    0.53    0.21
  -3 -10  -3    0.28    0.32
  -3 -10  -3    0.75    0.18
   3  10   3    0.78    0.16
   3  10   3    1.11    0.22
  -4 -10  -3    0.43    0.21
  -4 -10  -3    0.44    0.16
   4  10   3    0.56    0.14
   4  10   3    0.18    0.14
  -5 -10  -3    1.52    0.21
  -5 -10  -3    2.31    0.31
   5  10   3    1.62    0.18
  -6 -10  -3    0.06    0.20
  -6 -10  -3    0.08    0.13
   6  10   3    0.17    0.10
   6  10   3    0.03    0.13
   6  10   3    0.19    0.14
  -7 -10  -3    0.02    0.17
  -7 -10  -3    0.02    0.17
   7  10   3    0.00    0.15
   7  10   3    0.06    0.17
   7  10   3   -0.06    0.15
  -8 -10  -3    0.39    0.16
  -8 -10  -3    0.51    0.12
   8  10   3    0.55    0.14
   8  10   3    0.37    0.11
   3 -11  -3    0.07    0.10
   3 -11  -3    0.00    0.08
  -3  11   3   -0.04    0.10
  -3  11   3    0.02    0.14
   2 -11  -3    0.41    0.11
   2 -11  -3    0.57    0.15
  -2  11   3    0.37    0.09
  -2  11   3    0.57    0.14
   1 -11  -3    0.21    0.14
   1 -11  -3    0.26    0.12
  -1  11   3    0.36    0.15
  -1  11   3    0.40    0.10
   0 -11  -3    1.95    0.21
   0  11   3    2.12    0.26
   0  11   3    2.01    0.18
  -1 -11  -3    0.66    0.15
  -1 -11  -3    0.95    0.21
   1  11   3    1.03    0.18
   1  11   3    1.03    0.20
  -2 -11  -3    1.33    0.19
  -2 -11  -3    1.66    0.23
   2  11   3    1.78    0.22
   2  11   3    1.98    0.24
  -3 -11  -3    0.54    0.15
  -3 -11  -3    0.40    0.21
   3  11   3    0.32    0.11
   3  11   3    0.54    0.15
  -4 -11  -3    0.15    0.16
  -4 -11  -3    0.23    0.13
   4  11   3    0.07    0.12
   4  11   3    0.06    0.15
   4  11   3   -0.04    0.09
  -5 -11  -3    0.16    0.14
  -5 -11  -3    0.34    0.18
   5  11   3    0.17    0.17
   5  11   3    0.26    0.14
  -6 -11  -3    0.34    0.17
  -6 -11  -3    0.23    0.11
   6  11   3    0.12    0.12
   6  11   3    0.18    0.11
   6  11   3    0.22    0.13
  -7 -11  -3    0.27    0.10
  -7 -11  -3   -0.08    0.15
   7  11   3    0.31    0.10
   7  11   3    0.34    0.11
   1 -12  -3    1.24    0.16
   1 -12  -3    1.11    0.12
  -1  12   3    1.37    0.17
   0 -12  -3    0.06    0.08
   0 -12  -3    0.20    0.15
   0  12   3    0.14    0.12
  -1 -12  -3    0.46    0.15
  -1 -12  -3    0.65    0.11
   1  12   3    0.60    0.13
  -2 -12  -3    0.01    0.09
  -2 -12  -3    0.02    0.10
   2  12   3   -0.01    0.10
  -3 -12  -3    0.00    0.10
  -3 -12  -3    0.14    0.16
   3  12   3    0.28    0.12
  -4 -12  -3    0.21    0.12
  -4 -12  -3    0.16    0.10
   4  12   3    0.32    0.11
  -5 -12  -3    0.09    0.12
  -5 -12  -3    0.10    0.13
   5  12   3    0.08    0.10
   5  12   3    0.01    0.09
   3  11  -4    0.27    0.09
  -3 -11   4    0.01    0.10
  -3 -11   4    0.18    0.09
   2  11  -4    0.46    0.10
  -2 -11   4    0.55    0.12
  -2 -11   4    0.34    0.12
   1  11  -4    0.37    0.10
  -1 -11   4    0.08    0.16
  -1 -11   4    0.42    0.12
   0  11  -4    0.05    0.08
   0 -11   4    0.13    0.11
   0 -11   4    0.22    0.14
   0 -11   4    0.11    0.09
  -1  11  -4    0.64    0.11
   1 -11   4    0.45    0.11
   1 -11   4    0.38    0.12
   1 -11   4    0.57    0.15
  -2  11  -4    0.64    0.10
   2 -11   4    0.44    0.14
   2 -11   4    0.37    0.10
   5  10  -4    0.07    0.09
   5  10  -4   -0.20    0.15
  -5 -10   4    0.09    0.09
  -5 -10   4   -0.03    0.11
   4  10  -4    0.49    0.24
   4  10  -4    0.28    0.11
  -4 -10   4    0.36    0.16
  -4 -10   4    0.11    0.10
   3  10  -4    0.61    0.20
  -3 -10   4    0.71    0.16
  -3 -10   4    0.68    0.21
   2  10  -4    0.15    0.19
   2  10  -4   -0.19    0.10
  -2 -10   4    0.01    0.15
  -2 -10   4   -0.19    0.16
  -2 -10   4    0.02    0.11
   1  10  -4    1.18    0.25
   1  10  -4    1.41    0.18
  -1 -10   4    1.32    0.20
  -1 -10   4    1.37    0.24
  -1 -10   4    1.03    0.22
   0  10  -4    0.08    0.10
   0 -10   4    0.18    0.14
   0 -10   4   -0.11    0.14
   0 -10   4    0.41    0.19
  -1  10  -4    0.19    0.11
   1 -10   4    0.19    0.18
   1 -10   4    0.13    0.14
   1 -10   4    0.25    0.12
  -2  10  -4    1.20    0.16
   2 -10   4    1.01    0.17
  -3  10  -4    1.36    0.15
   3 -10   4    1.19    0.20
   3 -10   4    1.39    0.17
  -4  10  -4    0.05    0.07
   4 -10   4    0.03    0.08
   4 -10   4   -0.01    0.13
   7   9  -4    1.01    0.16
   7   9  -4    0.58    0.10
  -7  -9   4    0.50    0.11
   6   9  -4    0.26    0.11
   6   9  -4    0.43    0.17
  -6  -9   4    0.15    0.10
  -6  -9   4    0.18    0.13
   5   9  -4    0.01    0.11
   5   9  -4    0.49    0.18
  -5  -9   4    0.09    0.11
  -5  -9   4    0.02    0.14
   4   9  -4    0.16    0.13
   4   9  -4    0.08    0.18
  -4  -9   4    0.13    0.13
   3   9  -4    2.57    0.26
   3   9  -4    2.51    0.29
  -3  -9   4    2.89    0.30
  -3  -9   4    3.51    0.37
   2   9  -4    0.42    0.21
   2   9  -4    0.83    0.17
  -2  -9   4    0.75    0.19
  -2  -9   4    0.89    0.23
   1   9  -4    2.22    0.23
   1   9  -4    1.50    0.41
   1   9  -4    2.16    0.29
  -1  -9   4    1.32    0.21
  -1  -9   4    2.09    0.30
   0   9  -4    0.82    0.35
   0   9  -4    0.31    0.22
   0   9  -4    0.64    0.16
   0  -9   4    0.34    0.14
  -1   9  -4    1.72    0.20
  -1   9  -4    2.50    0.50
  -1   9  -4    1.46    0.28
   1  -9   4    2.12    0.34
   1  -9   4    2.02    0.27
  -2   9  -4    0.08    0.10
   2  -9   4    0.09    0.13
   2  -9   4    0.10    0.16
  -3   9  -4    3.33    0.26
   3  -9   4    3.40    0.30
  -4   9  -4    0.65    0.13
   4  -9   4    0.50    0.13
  -5   9  -4    0.56    0.11
   5  -9   4    0.45    0.13
  -6   9  -4    2.73    0.19
   6  -9   4    2.74    0.20
   6  -9   4    2.84    0.24
   8   8  -4    0.40    0.14
   8   8  -4   -0.09    0.07
  -8  -8   4   -0.09    0.07
   7   8  -4    0.15    0.10
   7   8  -4    0.40    0.15
  -7  -8   4    0.07    0.15
  -7  -8   4    0.08    0.11
   6   8  -4    0.95    0.26
   6   8  -4    1.00    0.18
  -6  -8   4    0.43    0.13
  -6  -8   4    0.51    0.18
  -6  -8   4    0.30    0.13
   5   8  -4    4.00    0.32
   5   8  -4    3.34    0.35
  -5  -8   4    3.87    0.33
  -5  -8   4    3.49    0.39
   4   8  -4   -0.14    0.30
   4   8  -4    0.12    0.20
  -4  -8   4   -0.48    0.33
  -4  -8   4    0.03    0.12
  -4  -8   4    0.03    0.16
   3   8  -4    0.37    0.15
   3   8  -4    0.29    0.17
   3   8  -4    0.47    0.30
  -3  -8   4    0.90    0.37
  -3  -8   4    0.43    0.18
  -3  -8   4    0.74    0.21
   2   8  -4   11.72    0.66
   2   8  -4   11.93    0.59
   2   8  -4   10.34    0.83
  -2  -8   4   10.22    0.65
  -2  -8   4   11.46    0.65
   1   8  -4    0.66    0.31
   1   8  -4    0.39    0.14
   1   8  -4    0.43    0.23
  -1  -8   4    0.84    0.22
   0   8  -4    2.68    0.49
   0   8  -4    2.05    0.24
   0   8  -4    2.74    0.34
   0  -8   4    2.65    0.31
  -1   8  -4    0.09    0.24
  -1   8  -4   -0.33    0.30
  -1   8  -4    0.04    0.10
   1  -8   4   -0.11    0.15
  -2   8  -4    1.46    0.42
  -2   8  -4    1.06    0.18
   2  -8   4    0.53    0.15
   2  -8   4    0.85    0.25
  -3   8  -4    0.46    0.19
  -3   8  -4    1.17    0.36
   3  -8   4    1.19    0.24
  -4   8  -4    2.67    0.52
  -4   8  -4    3.49    0.27
   4  -8   4    3.60    0.31
  -5   8  -4    1.72    0.20
   5  -8   4    1.59    0.22
  -6   8  -4    0.64    0.12
   6  -8   4    0.73    0.14
  -7   8  -4    1.78    0.15
   7  -8   4    1.50    0.18
   7  -8   4    1.55    0.16
   8   7  -4    0.32    0.11
   8   7  -4    0.44    0.15
  -8  -7   4    0.38    0.12
   7   7  -4    0.41    0.14
   7   7  -4    0.37    0.17
  -7  -7   4    0.37    0.15
  -7  -7   4    0.30    0.17
   6   7  -4    1.81    0.22
  -6  -7   4    1.13    0.18
  -6  -7   4    1.08    0.17
  -6  -7   4    1.71    0.30
   5   7  -4    0.48    0.18
   5   7  -4    0.89    0.41
   5   7  -4    0.74    0.22
  -5  -7   4    0.52    0.18
  -5  -7   4    0.70    0.23
  -5  -7   4    0.40    0.28
   4   7  -4    0.91    0.23
   4   7  -4    0.84    0.32
  -4  -7   4    1.32    0.20
  -4  -7   4    1.42    0.43
  -4  -7   4    0.39    0.27
  -4  -7   4    1.31    0.26
   3   7  -4   10.00    0.54
   3   7  -4    8.50    0.83
   3   7  -4    9.97    0.60
  -3  -7   4    8.41    0.80
  -3  -7   4    9.85    0.59
  -3  -7   4   10.44    0.54
  -3  -7   4   10.34    0.61
  -3  -7   4    9.75    0.69
   2   7  -4   20.66    1.00
   2   7  -4   19.30    1.16
   2   7  -4   21.22    0.94
  -2  -7   4   21.62    0.95
  -2  -7   4   19.09    0.98
  -2  -7   4   19.16    1.20
   1   7  -4    2.68    0.26
   1   7  -4    2.92    0.36
   1   7  -4    2.35    0.39
  -1  -7   4    1.77    0.23
  -1  -7   4    2.78    0.27
  -1  -7   4    1.64    0.44
   0   7  -4    1.89    0.38
   0  -7   4    2.46    0.25
   0  -7   4    1.81    0.24
  -1   7  -4   -0.18    0.09
  -1   7  -4   -0.06    0.21
   1  -7   4    0.04    0.25
   1  -7   4   -0.02    0.11
   1  -7   4   -0.32    0.12
  -2   7  -4    0.58    0.29
  -2   7  -4    0.64    0.14
   2  -7   4    0.83    0.20
   2  -7   4    0.80    0.30
  -3   7  -4    1.27    0.40
  -3   7  -4    0.42    0.12
   3  -7   4    1.01    0.20
   3  -7   4    0.92    0.34
  -4   7  -4    0.60    0.14
  -4   7  -4    0.88    0.32
   4  -7   4    0.58    0.29
   4  -7   4    0.70    0.17
  -5   7  -4    1.20    0.18
   5  -7   4    1.45    0.22
   5  -7   4    1.28    0.36
  -6   7  -4    2.40    0.23
   6  -7   4    2.83    0.39
   6  -7   4    2.71    0.26
  -7   7  -4    0.18    0.09
   7  -7   4    0.29    0.11
  -8   7  -4    0.26    0.08
   8  -7   4    0.18    0.09
   9   6  -4   -0.01    0.08
   9   6  -4   -0.05    0.14
  -9  -6   4   -0.02    0.08
   8   6  -4    0.03    0.14
   8   6  -4    0.02    0.11
  -8  -6   4    0.11    0.13
  -8  -6   4    0.00    0.09
   7   6  -4    0.50    0.17
   7   6  -4    0.47    0.18
  -7  -6   4    0.91    0.21
  -7  -6   4    0.42    0.14
   6   6  -4    1.02    0.34
   6   6  -4    0.77    0.22
   6   6  -4    1.04    0.20
  -6  -6   4    0.71    0.32
  -6  -6   4    0.87    0.21
  -6  -6   4    0.75    0.24
  -6  -6   4    0.92    0.18
   5   6  -4    4.49    0.58
   5   6  -4    3.83    0.39
   5   6  -4    3.00    0.32
  -5  -6   4    3.34    0.31
  -5  -6   4    3.73    0.62
  -5  -6   4    3.42    0.35
   4   6  -4    5.86    0.59
   4   6  -4    5.50    0.44
  -4  -6   4    6.23    0.88
  -4  -6   4    5.73    0.44
   3   6  -4    3.50    0.48
   3   6  -4    2.52    0.31
   3   6  -4    2.82    0.27
  -3  -6   4    2.38    0.51
  -3  -6   4    3.14    0.29
  -3  -6   4    3.07    0.34
  -3  -6   4    3.01    0.32
   2   6  -4    2.06    0.36
   2   6  -4    2.70    0.40
   2   6  -4    2.32    0.24
  -2  -6   4    2.06    0.29
  -2  -6   4    2.06    0.45
  -2  -6   4    2.70    0.26
  -2  -6   4    2.77    0.29
   1   6  -4   -0.09    0.10
   1   6  -4    0.00    0.17
  -1  -6   4    0.22    0.16
  -1  -6   4   -0.08    0.11
  -1  -6   4   -0.03    0.10
  -1  -6   4   -0.12    0.25
  -1  -6   4   -0.07    0.16
   0   6  -4    1.50    0.18
   0   6  -4    1.88    0.36
   0  -6   4    1.60    0.21
   0  -6   4    1.59    0.35
   0  -6   4    1.82    0.24
  -1   6  -4    0.11    0.18
  -1   6  -4    0.02    0.10
   1  -6   4    0.18    0.12
   1  -6   4   -0.11    0.24
   1  -6   4    0.25    0.19
   1  -6   4    0.12    0.15
  -2   6  -4    0.90    0.14
  -2   6  -4    0.69    0.22
   2  -6   4    0.61    0.17
   2  -6   4    0.75    0.28
   2  -6   4    0.90    0.17
   2  -6   4    1.33    0.35
  -3   6  -4    1.03    0.16
   3  -6   4    1.25    0.32
   3  -6   4    1.27    0.29
   3  -6   4    0.89    0.28
   3  -6   4    1.45    0.21
  -4   6  -4   15.10    0.72
  -4   6  -4   14.93    0.97
   4  -6   4   13.96    0.84
   4  -6   4   15.55    0.91
   4  -6   4   15.03    0.75
  -5   6  -4    2.19    0.45
  -5   6  -4    0.99    0.15
   5  -6   4    1.14    0.18
   5  -6   4    1.96    0.39
  -6   6  -4    1.49    0.38
  -6   6  -4    0.89    0.29
  -6   6  -4    0.91    0.15
   6  -6   4    1.26    0.35
   6  -6   4    0.75    0.16
  -7   6  -4    1.52    0.20
  -7   6  -4    0.98    0.14
   7  -6   4    1.28    0.18
  -8   6  -4   -0.12    0.08
  -8   6  -4    0.10    0.09
   8  -6   4    0.04    0.09
  -9   6  -4    0.04    0.06
  -9   6  -4    0.25    0.16
   9  -6   4    0.02    0.08
   9   5  -4   -0.08    0.09
   9   5  -4    0.22    0.14
  -9  -5   4    0.13    0.11
  -9  -5   4   -0.26    0.12
   8   5  -4   -0.10    0.15
   8   5  -4   -0.10    0.12
  -8  -5   4    0.06    0.14
  -8  -5   4   -0.09    0.12
   7   5  -4    0.28    0.24
   7   5  -4    0.38    0.20
   7   5  -4   -0.09    0.51
  -7  -5   4    0.43    0.15
  -7  -5   4    0.51    0.23
  -7  -5   4    0.71    0.36
   6   5  -4    3.32    0.32
   6   5  -4    2.71    0.44
   6   5  -4    2.54    0.30
  -6  -5   4    3.52    0.53
  -6  -5   4    3.76    0.31
  -6  -5   4    3.06    0.34
  -6  -5   4    3.05    0.39
   5   5  -4    5.96    0.41
   5   5  -4    5.65    0.58
   5   5  -4    5.55    0.44
  -5  -5   4    5.88    0.43
  -5  -5   4    5.98    0.74
   4   5  -4    1.18    0.24
   4   5  -4    1.02    0.34
  -4  -5   4    1.37    0.25
  -4  -5   4    1.40    0.43
  -4  -5   4    1.51    0.21
   3   5  -4    3.40    0.28
   3   5  -4    3.04    0.39
  -3  -5   4    3.75    0.45
  -3  -5   4    3.41    0.59
  -3  -5   4    3.60    0.29
  -3  -5   4    3.52    0.32
   2   5  -4   51.44    2.08
  -2  -5   4   49.16    2.25
  -2  -5   4   49.97    2.13
   1   5  -4   10.31    0.64
  -1  -5   4   10.11    0.63
  -1  -5   4    9.56    0.53
   0   5  -4    1.31    0.24
   0  -5   4    1.70    0.31
  -1   5  -4   11.29    0.67
   1  -5   4   10.81    0.57
   2  -5   4    6.10    0.53
   2  -5   4    7.01    0.40
  -3   5  -4    0.14    0.16
   3  -5   4    0.22    0.25
   3  -5   4    0.00    0.13
   3  -5   4   -0.08    0.10
  -4   5  -4    7.03    0.39
  -4   5  -4    6.86    0.56
   4  -5   4    7.03    0.42
   4  -5   4    5.83    0.51
   4  -5   4    6.87    0.57
  -5   5  -4    2.46    0.46
  -5   5  -4    1.78    0.24
   5  -5   4    2.43    0.38
   5  -5   4    2.26    0.40
   5  -5   4    1.98    0.25
  -6   5  -4    6.42    0.45
  -6   5  -4    7.13    0.42
  -6   5  -4    7.11    0.65
   6  -5   4    7.14    0.44
   6  -5   4    7.01    0.54
   6  -5   4    7.32    0.61
  -7   5  -4    1.23    0.26
  -7   5  -4    0.99    0.30
  -7   5  -4    0.76    0.23
   7  -5   4    1.40    0.26
   7  -5   4    0.93    0.51
  -8   5  -4    0.02    0.10
  -8   5  -4    0.06    0.11
   8  -5   4    0.13    0.26
   8  -5   4    0.05    0.11
   8  -5   4   -0.07    0.20
  -9   5  -4    0.76    0.14
  -9   5  -4    0.83    0.17
   9  -5   4    0.95    0.18
 -10   5  -4    0.03    0.06
 -10   5  -4   -0.03    0.07
  10  -5   4   -0.06    0.07
  10   4  -4   -0.03    0.07
  10   4  -4    0.07    0.11
 -10  -4   4   -0.08    0.08
   9   4  -4    0.81    0.15
   9   4  -4    1.06    0.19
  -9  -4   4    0.78    0.16
  -9  -4   4    0.83    0.13
   8   4  -4    0.26    0.18
   8   4  -4   -0.10    0.12
  -8  -4   4    0.14    0.14
  -8  -4   4   -0.06    0.14
   7   4  -4    3.76    0.34
   7   4  -4    2.90    0.45
   7   4  -4    3.48    0.37
  -7  -4   4    3.91    0.31
  -7  -4   4    3.84    0.55
  -7  -4   4    3.84    0.38
   6   4  -4    1.45    0.24
   6   4  -4    1.78    0.34
   6   4  -4    1.40    0.23
  -6  -4   4    1.75    0.23
  -6  -4   4    1.75    0.26
   5   4  -4    0.26    0.18
   5   4  -4    0.42    0.29
   5   4  -4   -0.03    0.15
  -5  -4   4   -0.09    0.14
  -5  -4   4    0.54    0.28
  -5  -4   4    0.39    0.40
  -5  -4   4    0.27    0.23
  -5  -4   4    0.23    0.16
   4   4  -4    0.80    0.18
   4   4  -4    1.05    0.30
  -4  -4   4    1.25    0.21
  -4  -4   4    0.88    0.25
  -4  -4   4    0.77    0.17
  -4  -4   4    1.02    0.42
   3   4  -4    1.62    0.30
  -3  -4   4    1.00    0.19
  -3  -4   4    1.37    0.29
   2   4  -4   10.65    0.63
  -2  -4   4    9.99    0.63
   1   4  -4   34.55    1.59
  -1  -4   4   35.75    1.59
   0   4  -4    1.19    0.25
   0  -4   4    0.98    0.16
   0  -4   4    0.78    0.19
  -1   4  -4   21.46    1.03
   1  -4   4   20.67    1.01
  -2   4  -4    3.92    0.36
   2  -4   4    4.22    0.34
  -3   4  -4    0.25    0.15
   3  -4   4    0.08    0.10
  -4   4  -4   15.06    0.86
  -4   4  -4   14.43    0.70
  -5   4  -4   15.47    0.86
  -5   4  -4   15.02    0.88
  -5   4  -4   14.54    0.69
   5  -4   4   14.17    0.70
   5  -4   4   13.96    0.79
   5  -4   4   14.01    0.83
  -6   4  -4    3.97    0.36
  -6   4  -4    5.51    0.53
   6  -4   4    5.02    0.35
   6  -4   4    4.69    0.45
  -7   4  -4    6.65    0.49
  -7   4  -4    7.66    0.45
  -7   4  -4    7.97    0.69
   7  -4   4    7.69    0.56
   7  -4   4    8.18    0.65
   7  -4   4    7.93    0.47
  -8   4  -4    0.29    0.13
  -8   4  -4    0.29    0.16
  -8   4  -4    0.24    0.25
   8  -4   4    0.23    0.21
   8  -4   4    0.23    0.13
   8  -4   4    0.28    0.30
  -9   4  -4    0.00    0.11
  -9   4  -4   -0.13    0.09
   9  -4   4    0.00    0.09
   9  -4   4   -0.02    0.18
 -10   4  -4    2.37    0.19
  10  -4   4    2.59    0.20
  10  -4   4    2.91    0.44
  10   3  -4    0.82    0.15
 -10  -3   4    0.63    0.12
   9   3  -4    0.50    0.17
   9   3  -4    0.40    0.14
  -9  -3   4    0.45    0.19
  -9  -3   4    0.20    0.11
   8   3  -4    0.08    0.17
   8   3  -4    0.15    0.33
   8   3  -4   -0.03    0.13
  -8  -3   4    0.07    0.16
  -8  -3   4    0.04    0.14
  -8  -3   4   -0.04    0.28
   7   3  -4   -0.11    0.27
   7   3  -4    0.19    0.18
   7   3  -4    0.14    0.17
  -7  -3   4   -0.18    0.23
  -7  -3   4    0.03    0.14
  -7  -3   4    0.38    0.36
  -7  -3   4    0.09    0.18
   6   3  -4   -0.06    0.18
   6   3  -4   -0.19    0.14
   6   3  -4   -0.08    0.24
  -6  -3   4    0.34    0.28
  -6  -3   4    0.00    0.14
  -6  -3   4    0.01    0.19
  -6  -3   4   -0.04    0.16
   5   3  -4   14.69    0.73
   5   3  -4   14.87    0.88
   5   3  -4   14.57    0.74
  -5  -3   4   14.55    0.74
  -5  -3   4   13.90    1.00
  -5  -3   4   13.85    0.89
  -5  -3   4   15.35    0.71
   4   3  -4    1.38    0.20
   4   3  -4    1.38    0.30
  -4  -3   4    0.91    0.18
  -4  -3   4    1.17    0.27
  -4  -3   4    1.15    0.32
   3   3  -4    0.55    0.22
  -3  -3   4    0.33    0.18
   2   3  -4   62.96    2.64
  -2  -3   4   61.78    2.63
   1   3  -4    0.40    0.16
  -1  -3   4    0.40    0.15
   0   3  -4   35.26    1.55
   0  -3   4   35.93    1.50
   0  -3   4   35.75    1.54
   1  -3   4  240.43    9.52
  -2   3  -4    1.11    0.19
   2  -3   4    1.15    0.19
  -3   3  -4   73.90    3.06
   3  -3   4   72.00    3.03
  -4   3  -4    3.98    0.37
  -5   3  -4    2.36    0.34
  -5   3  -4    2.35    0.23
   5  -3   4    1.78    0.28
  -6   3  -4   13.18    0.62
  -6   3  -4   11.94    0.69
  -6   3  -4   12.35    0.80
   6  -3   4   12.04    0.70
   6  -3   4   12.91    0.63
   6  -3   4   11.39    0.73
  -7   3  -4    9.93    0.76
  -7   3  -4    8.40    0.59
  -7   3  -4    9.45    0.53
   7  -3   4    9.62    0.63
   7  -3   4   10.87    0.55
   7  -3   4   10.81    0.68
  -8   3  -4    1.56    0.20
  -8   3  -4    1.25    0.25
  -8   3  -4    1.69    0.44
   8  -3   4    1.80    0.37
   8  -3   4    2.14    0.35
   8  -3   4    2.23    0.25
  -9   3  -4    0.25    0.14
  -9   3  -4    0.27    0.12
   9  -3   4    0.59    0.21
   9  -3   4    0.49    0.14
 -10   3  -4    0.12    0.10
  10  -3   4    0.05    0.09
  10  -3   4    0.21    0.18
 -11   3  -4    0.49    0.12
 -11   3  -4    0.43    0.08
  11  -3   4    0.47    0.10
  10   2  -4    0.93    0.17
  10   2  -4    0.89    0.13
 -10  -2   4    1.05    0.16
 -10  -2   4    1.12    0.17
   9   2  -4    3.41    0.28
   9   2  -4    4.38    0.34
  -9  -2   4    2.89    0.25
  -9  -2   4    3.88    0.32
   8   2  -4    0.61    0.25
   8   2  -4    0.45    0.20
   8   2  -4    0.63    0.43
  -8  -2   4    0.37    0.16
  -8  -2   4    0.90    0.46
  -8  -2   4    0.35    0.48
  -8  -2   4    0.18    0.14
  -8  -2   4    0.29    0.23
   7   2  -4    0.24    0.17
   7   2  -4    0.19    0.28
   7   2  -4    0.07    0.18
  -7  -2   4   -0.16    0.15
  -7  -2   4    0.22    0.19
  -7  -2   4    0.12    0.16
  -7  -2   4    0.30    0.25
  -7  -2   4   -0.11    0.40
   6   2  -4    0.51    0.18
   6   2  -4    0.40    0.16
   6   2  -4    0.57    0.25
  -6  -2   4    0.10    0.16
  -6  -2   4    0.74    0.17
  -6  -2   4    0.73    0.33
  -6  -2   4    0.49    0.24
   5   2  -4    0.96    0.28
   5   2  -4    0.99    0.19
  -5  -2   4    0.76    0.17
  -5  -2   4    0.78    0.26
  -5  -2   4    0.89    0.21
  -5  -2   4    0.78    0.33
   4   2  -4    6.65    0.49
  -4  -2   4    6.52    0.51
  -3  -2   4   48.66    2.11
   2   2  -4   10.06    0.55
  -2  -2   4    9.95    0.55
   1   2  -4   85.76    3.39
  -1  -2   4   80.27    3.37
   0   2  -4   60.35    2.47
   0  -2   4   58.93    2.45
   0  -2   4   61.54    2.46
  -1   2  -4    3.44    0.23
   1  -2   4    3.06    0.21
   1  -2   4    3.38    0.20
  -2   2  -4    8.62    0.45
   2  -2   4    8.43    0.39
   2  -2   4    8.62    0.43
  -3   2  -4    6.23    0.41
   3  -2   4    6.66    0.37
  -4   2  -4   55.19    2.30
   4  -2   4   51.69    2.25
  -5   2  -4    0.51    0.21
  -6   2  -4    4.54    0.45
   6  -2   4    4.32    0.31
  -7   2  -4    1.26    0.32
  -7   2  -4    0.71    0.17
   7  -2   4    1.28    0.28
   7  -2   4    1.02    0.19
  -8   2  -4   15.88    0.76
  -8   2  -4   16.24    1.04
  -8   2  -4   13.11    0.83
   8  -2   4   15.72    0.90
   8  -2   4   16.30    0.77
   8  -2   4   15.18    0.86
  -9   2  -4    1.86    0.47
  -9   2  -4    1.96    0.29
  -9   2  -4    2.78    0.26
   9  -2   4    2.80    0.38
   9  -2   4    2.69    0.27
 -10   2  -4    2.23    0.22
 -10   2  -4    2.09    0.26
  11  -2   4    2.30    0.28
  11  -2   4    1.70    0.17
  10   1  -4    0.12    0.09
  10   1  -4    0.06    0.12
 -10  -1   4    0.22    0.10
 -10  -1   4    0.18    0.10
 -10  -1   4    0.26    0.15
 -10  -1   4    0.07    0.11
   9   1  -4    0.01    0.14
   9   1  -4    0.05    0.11
  -9  -1   4   -0.04    0.12
  -9  -1   4    0.08    0.14
  -9  -1   4   -0.01    0.10
   8   1  -4    0.97    0.35
   8   1  -4    0.69    0.28
   8   1  -4    1.02    0.21
  -8  -1   4    1.47    0.26
  -8  -1   4    0.28    0.76
  -8  -1   4    1.10    0.37
  -8  -1   4    1.60    0.32
   7   1  -4    1.93    0.27
   7   1  -4    2.91    0.56
   7   1  -4    2.04    0.25
  -7  -1   4    2.38    0.27
  -7  -1   4    1.58    0.40
  -7  -1   4    2.75    0.33
  -7  -1   4    2.42    0.31
  -7  -1   4    2.49    0.56
   6   1  -4    0.16    0.15
   6   1  -4   -0.05    0.19
   6   1  -4   -0.13    0.13
  -6  -1   4    0.21    0.16
  -6  -1   4   -0.06    0.16
  -6  -1   4   -0.05    0.13
  -6  -1   4    0.07    0.19
  -6  -1   4    0.09    0.23
   5   1  -4   12.72    0.77
  -5  -1   4   13.06    0.62
  -5  -1   4   12.03    0.75
  -5  -1   4   13.06    0.93
  -5  -1   4   12.24    0.78
   4   1  -4   27.40    1.30
  -4  -1   4   27.42    1.32
   3   1  -4   52.63    2.25
  -3  -1   4   53.13    2.27
   2   1  -4    1.37    0.21
  -2  -1   4    1.57    0.21
   1   1  -4   23.14    1.01
  -1  -1   4   22.84    1.00
  -1  -1   4   24.30    1.03
   0   1  -4   60.74    2.46
   0  -1   4   61.16    2.48
  -1   1  -4   17.79    0.75
   1  -1   4   17.33    0.76
  -2   1  -4    3.44    0.21
   2  -1   4    3.39    0.20
  -3   1  -4   74.96    2.98
   3  -1   4   70.72    2.94
  -5   1  -4    0.25    0.17
   5  -1   4    0.11    0.11
  -7   1  -4    0.66    0.16
  -7   1  -4    0.53    0.26
   7  -1   4    0.56    0.23
   7  -1   4    0.50    0.14
  -8   1  -4    3.51    0.56
  -8   1  -4    4.38    0.35
   8  -1   4    4.87    0.54
   8  -1   4    4.93    0.36
  -9   1  -4    3.45    0.31
  -9   1  -4    2.35    0.40
  -9   1  -4    3.48    0.37
   9  -1   4    3.86    0.32
  10  -1   4    3.39    0.29
  10  -1   4    3.63    0.41
 -11   1  -4    0.35    0.10
 -11   1  -4    0.45    0.14
  11  -1   4    0.56    0.11
  10   0  -4    0.60    0.11
  10   0  -4    0.69    0.14
 -10   0   4    0.63    0.13
 -10   0   4    0.68    0.14
 -10   0   4    0.67    0.12
   9   0  -4    0.15    0.11
   9   0  -4   -0.04    0.13
  -9   0   4   -0.02    0.11
  -9   0   4    0.15    0.13
  -9   0   4    0.25    0.16
  -9   0   4    0.09    0.10
   8   0  -4    1.44    0.42
   8   0  -4    1.41    0.26
  -8   0   4    1.72    0.35
  -8   0   4    1.39    0.71
  -8   0   4    2.03    0.35
  -8   0   4    0.14    0.50
   7   0  -4    3.02    0.55
   7   0  -4    1.70    0.23
   7   0  -4    1.28    0.22
  -7   0   4    0.94    0.35
  -7   0   4    1.20    0.22
  -7   0   4    1.50    0.20
  -7   0   4    1.66    0.37
  -7   0   4    1.87    0.27
   6   0  -4   13.25    0.73
   6   0  -4   15.23    0.92
   6   0  -4   13.97    0.72
  -6   0   4   14.95    0.86
  -6   0   4   15.15    0.71
  -6   0   4   14.06    0.75
  -6   0   4   15.80    0.78
  -6   0   4   14.18    0.93
   5   0  -4   20.59    0.94
   5   0  -4   19.92    1.06
  -5   0   4   20.16    0.91
  -5   0   4   19.38    1.02
  -5   0   4   19.83    1.08
   4   0  -4    6.97    0.50
  -4   0   4    6.68    0.46
  -4   0   4    6.31    0.49
   3   0  -4   86.25    3.54
  -3   0   4   85.99    3.54
  -3   0   4   84.54    3.53
   2   0  -4   14.79    0.72
  -2   0   4   14.96    0.72
  -2   0   4   16.36    0.90
   1   0  -4   17.55    0.79
  -1   0   4   17.79    0.78
  -1   0   4   18.62    0.81
   0   0  -4   37.62    1.55
   0   0   4   38.98    1.59
  -2   0  -4    0.33    0.06
   2   0   4    0.34    0.08
  -3   0  -4   62.71    2.55
  -4   0  -4  134.17    5.23
   4   0   4  124.37    5.18
  -5   0  -4   20.56    0.97
   5   0   4   18.32    0.91
  -6   0  -4    8.53    0.58
   6   0   4    8.64    0.50
  -7   0  -4    7.34    0.43
  -7   0  -4    7.38    0.58
   7   0   4    6.75    0.42
  -8   0  -4    0.59    0.31
  -8   0  -4    0.37    0.16
   8   0   4   -0.13    0.26
   8   0   4    0.43    0.15
  -9   0  -4    0.25    0.28
  -9   0  -4    1.03    0.20
   9   0   4    0.70    0.17
 -10   0  -4    0.28    0.17
 -10   0  -4   -0.02    0.13
  10   0   4    0.10    0.13
 -11   0  -4    0.12    0.13
 -11   0  -4   -0.02    0.11
  11   0   4    0.23    0.26
  11   0   4   -0.02    0.15
  10  -1  -4    0.24    0.08
  10  -1  -4    0.18    0.12
 -10   1   4    0.26    0.08
 -10   1   4    0.33    0.10
   9  -1  -4    0.04    0.10
   9  -1  -4    0.12    0.13
  -9   1   4    0.06    0.09
  -9   1   4   -0.12    0.11
  -9   1   4   -0.08    0.13
   8  -1  -4    4.60    0.36
   8  -1  -4    5.83    0.42
  -8   1   4    4.94    0.33
  -8   1   4    5.62    0.42
  -8   1   4    3.64    0.67
  -8   1   4    5.68    0.42
   7  -1  -4    0.03    0.20
   7  -1  -4    0.22    0.17
   7  -1  -4    0.25    0.15
  -7   1   4    0.23    0.18
  -7   1   4    0.24    0.19
  -7   1   4    0.16    0.12
  -7   1   4    0.66    0.31
   6  -1  -4    0.12    0.21
   6  -1  -4   -0.12    0.15
   6  -1  -4    0.18    0.15
  -6   1   4    0.11    0.13
  -6   1   4    0.07    0.18
  -6   1   4    0.23    0.18
  -6   1   4   -0.29    0.19
  -6   1   4    0.13    0.17
   5  -1  -4   19.15    0.91
   5  -1  -4   19.69    1.07
  -5   1   4   19.28    1.08
  -5   1   4   19.81    0.89
  -5   1   4   19.87    1.01
  -5   1   4   19.97    0.94
  -5   1   4   19.92    0.96
   4  -1  -4   22.00    1.09
  -4   1   4   21.86    1.10
  -4   1   4   21.24    1.04
   3  -1  -4    0.69    0.19
  -3   1   4    0.68    0.17
  -3   1   4    0.95    0.20
  -2   1   4    3.62    0.28
  -2   1   4    3.63    0.26
   1  -1  -4    5.04    0.29
  -1   1   4    4.90    0.28
  -1   1   4    4.88    0.29
   0  -1  -4    0.07    0.06
   0   1   4   -0.01    0.06
  -2  -1  -4  107.71    4.51
   2   1   4  119.73    4.57
  -3  -1  -4   23.65    1.01
  -4  -1  -4   68.83    2.98
   4   1   4   66.42    2.75
  -5  -1  -4   20.80    1.00
   5   1   4   19.89    0.94
  -7  -1  -4    7.97    0.45
  -7  -1  -4    7.35    0.59
   7   1   4    7.30    0.48
   7   1   4    7.67    0.44
   7   1   4    7.12    0.49
  -8  -1  -4    7.13    0.55
  -8  -1  -4    5.50    0.58
   8   1   4    5.34    0.49
   8   1   4    6.15    0.48
   8   1   4    5.95    0.40
  -9  -1  -4    0.21    0.26
  -9  -1  -4    0.50    0.18
   9   1   4    0.49    0.17
 -10  -1  -4   -0.06    0.14
  10   1   4    0.01    0.14
 -11  -1  -4    0.22    0.12
 -11  -1  -4    0.07    0.12
  11   1   4    0.22    0.19
  11   1   4    0.01    0.10
 -12  -1  -4    0.54    0.12
 -12  -1  -4    0.37    0.09
  12   1   4    0.86    0.19
  12   1   4    0.44    0.09
  10  -2  -4    0.41    0.08
  10  -2  -4    0.42    0.12
 -10   2   4    0.24    0.08
 -10   2   4    0.44    0.13
   9  -2  -4    0.00    0.09
   9  -2  -4    0.02    0.14
  -9   2   4   -0.09    0.10
   8  -2  -4    0.15    0.15
   8  -2  -4   -0.05    0.12
   8  -2  -4    0.12    0.28
  -8   2   4    0.03    0.11
  -8   2   4    0.33    0.16
  -8   2   4    0.16    0.18
   7  -2  -4    0.13    0.13
   7  -2  -4    0.18    0.23
   7  -2  -4    0.22    0.15
  -7   2   4    0.33    0.30
  -7   2   4    0.19    0.12
  -7   2   4    0.37    0.20
  -7   2   4    0.12    0.16
   6  -2  -4    1.28    0.21
   6  -2  -4    1.66    0.28
   6  -2  -4    1.22    0.30
  -6   2   4    1.48    0.39
  -6   2   4    1.72    0.40
  -6   2   4    1.25    0.26
  -6   2   4    2.17    0.28
  -6   2   4    2.21    0.36
  -6   2   4    1.37    0.18
   5  -2  -4    0.17    0.17
   5  -2  -4   -0.06    0.15
   5  -2  -4    0.14    0.12
  -5   2   4    0.18    0.12
  -5   2   4    0.15    0.14
  -5   2   4    0.41    0.17
  -5   2   4    0.09    0.38
  -5   2   4    0.13    0.15
  -5   2   4    0.24    0.19
   4  -2  -4    2.62    0.33
  -4   2   4    2.50    0.33
  -4   2   4    3.03    0.35
   3  -2  -4   15.45    0.81
  -3   2   4   15.13    0.81
  -3   2   4   15.44    0.76
   2  -2  -4    5.47    0.37
  -2   2   4    5.11    0.35
  -2   2   4    4.87    0.33
   1  -2  -4   20.15    0.89
  -1   2   4   19.77    0.88
  -1   2   4   18.93    0.88
   0  -2  -4    4.20    0.25
   0   2   4    4.19    0.26
  -2  -2  -4    1.17    0.12
   2   2   4    0.99    0.15
   3   2   4    0.31    0.08
  -4  -2  -4   34.83    1.46
   4   2   4   31.90    1.45
  -5  -2  -4    3.63    0.34
   5   2   4    3.89    0.30
  -7  -2  -4   10.12    0.53
  -7  -2  -4    9.67    0.69
   7   2   4    9.80    0.58
   7   2   4    9.01    0.60
   7   2   4    9.83    0.52
  -8  -2  -4    1.10    0.32
  -8  -2  -4    2.05    0.33
   8   2   4    1.89    0.25
   8   2   4    1.32    0.28
   8   2   4    1.30    0.21
  -9  -2  -4    0.65    0.32
  -9  -2  -4    0.20    0.17
   9   2   4    0.23    0.16
   9   2   4    0.73    0.23
 -10  -2  -4   -0.01    0.14
  10   2   4   -0.14    0.12
 -11  -2  -4   -0.03    0.10
 -11  -2  -4    0.03    0.12
  11   2   4   -0.07    0.11
 -12  -2  -4    0.23    0.10
 -12  -2  -4    0.15    0.08
  12   2   4    0.27    0.08
  12   2   4    0.24    0.15
 -10   3   4    0.06    0.10
   9  -3  -4    0.20    0.12
   9  -3  -4    0.35    0.12
  -9   3   4    0.43    0.18
  -9   3   4    0.34    0.09
  -9   3   4    0.42    0.14
   8  -3  -4    0.16    0.12
   8  -3  -4    0.34    0.16
  -8   3   4    0.11    0.13
  -8   3   4    0.13    0.11
   7  -3  -4    0.35    0.15
   7  -3  -4    0.32    0.15
   7  -3  -4    0.52    0.31
  -7   3   4    0.52    0.35
  -7   3   4    0.42    0.21
  -7   3   4    0.16    0.11
  -7   3   4    0.19    0.16
   6  -3  -4    1.23    0.21
   6  -3  -4    1.51    0.21
   6  -3  -4    1.23    0.29
  -6   3   4    1.16    0.30
  -6   3   4    1.68    0.26
  -6   3   4    2.40    0.36
  -6   3   4    1.25    0.17
  -6   3   4    1.46    0.25
   5  -3  -4    0.33    0.18
   5  -3  -4    0.59    0.15
   5  -3  -4    0.35    0.16
  -5   3   4    0.35    0.20
  -5   3   4    0.62    0.18
  -5   3   4    1.01    0.22
  -5   3   4    0.32    0.17
  -5   3   4    0.86    0.27
  -5   3   4    0.42    0.12
   4  -3  -4   13.94    0.63
  -4   3   4   12.17    0.60
  -4   3   4   13.00    0.78
  -4   3   4   11.90    0.65
  -4   3   4   12.54    0.68
  -4   3   4   12.71    0.67
   3  -3  -4   44.24    1.95
  -3   3   4   43.19    1.88
  -3   3   4   43.38    1.95
   2  -3  -4   24.71    1.16
  -2   3   4   24.64    1.15
  -1   3   4  185.00    7.41
   0  -3  -4   59.77    2.50
   0   3   4   60.80    2.49
  -1  -3  -4   15.93    0.74
   1   3   4   15.85    0.74
   1   3   4   15.60    0.71
  -2  -3  -4   72.78    2.95
   2   3   4   71.48    2.97
   2   3   4   71.55    2.91
   3   3   4   45.37    2.01
  -4  -3  -4    1.83    0.25
   4   3   4    1.74    0.21
  -5  -3  -4    7.56    0.52
   5   3   4    7.66    0.47
  -6  -3  -4    8.97    0.59
   6   3   4    7.59    0.44
   6   3   4    8.98    0.57
  -7  -3  -4   49.30    2.04
  -7  -3  -4   49.55    2.24
   7   3   4   47.94    2.04
   7   3   4   48.42    2.02
   7   3   4   45.95    2.07
  -8  -3  -4    2.53    0.44
  -8  -3  -4    3.52    0.32
   8   3   4    3.61    0.42
   8   3   4    4.15    0.40
   8   3   4    3.15    0.31
  -9  -3  -4    0.38    0.34
  -9  -3  -4    0.19    0.17
   9   3   4    0.24    0.17
   9   3   4    0.44    0.21
 -10  -3  -4    2.08    0.26
  10   3   4    2.20    0.26
 -11  -3  -4    0.08    0.11
  11   3   4   -0.13    0.11
 -12  -3  -4    0.16    0.09
 -12  -3  -4    0.12    0.08
  12   3   4    0.31    0.14
  12   3   4    0.10    0.08
   9  -4  -4    0.17    0.12
   9  -4  -4    0.29    0.09
  -9   4   4    0.26    0.11
  -9   4   4    0.28    0.09
  -9   4   4    0.08    0.08
   8  -4  -4    2.21    0.22
   8  -4  -4    2.66    0.28
  -8   4   4    2.77    0.28
  -8   4   4    2.37    0.26
  -8   4   4    2.00    0.20
   7  -4  -4    0.17    0.15
   7  -4  -4    0.11    0.12
   7  -4  -4    0.43    0.53
  -7   4   4    0.33    0.16
  -7   4   4    0.34    0.17
  -7   4   4    0.55    0.39
  -7   4   4    0.22    0.11
   6  -4  -4    1.17    0.18
   6  -4  -4    1.37    0.21
   6  -4  -4    0.75    0.27
  -6   4   4    1.43    0.23
  -6   4   4    1.82    0.42
  -6   4   4    0.99    0.16
   5  -4  -4    0.21    0.15
   5  -4  -4    0.09    0.20
   5  -4  -4    0.33    0.18
  -5   4   4    0.18    0.10
  -5   4   4    0.40    0.22
  -5   4   4    0.36    0.21
  -5   4   4    0.63    0.26
   4  -4  -4   17.67    0.91
   4  -4  -4   19.70    1.09
   4  -4  -4   20.24    0.88
  -4   4   4   20.32    0.94
  -4   4   4   20.35    1.00
  -4   4   4   19.20    0.86
  -4   4   4   17.90    1.05
  -4   4   4   17.44    0.92
   3  -4  -4    8.60    0.59
  -3   4   4    8.89    0.50
  -3   4   4    7.66    0.48
  -3   4   4    8.49    0.57
   2  -4  -4   17.91    0.93
  -2   4   4   17.71    0.85
  -2   4   4   17.54    0.91
   1  -4  -4    5.48    0.42
  -1   4   4    5.95    0.51
   0  -4  -4   25.65    1.17
   0   4   4   24.41    1.12
  -1  -4  -4   47.26    2.03
   1   4   4   45.94    1.99
   1   4   4   48.73    2.02
  -2  -4  -4   52.15    2.20
   2   4   4   51.15    2.16
  -3  -4  -4   72.91    3.04
   3   4   4   72.21    2.99
  -4  -4  -4   20.25    0.99
   4   4   4   19.26    0.94
   5   4   4   14.64    0.76
  -6  -4  -4   13.54    0.78
  -6  -4  -4   12.97    0.64
   6   4   4   10.98    0.63
   6   4   4   12.30    0.66
   6   4   4   11.95    0.60
  -7  -4  -4    1.90    0.40
  -7  -4  -4    1.43    0.21
   7   4   4    1.45    0.25
   7   4   4    1.29    0.20
   7   4   4    1.40    0.25
  -8  -4  -4    4.45    0.78
  -8  -4  -4    3.36    0.33
   8   4   4    3.56    0.32
   8   4   4    2.87    0.36
  -9  -4  -4    2.32    0.47
  -9  -4  -4    2.30    0.28
   9   4   4    2.90    0.32
   9   4   4    1.92    0.25
 -10  -4  -4    0.03    0.14
  10   4   4    0.42    0.19
  10   4   4    0.08    0.14
   9  -5  -4    0.26    0.13
   9  -5  -4    0.17    0.08
  -9   5   4    0.05    0.07
  -9   5   4    0.28    0.11
   8  -5  -4    0.13    0.09
   8  -5  -4   -0.02    0.11
  -8   5   4    0.04    0.12
  -8   5   4    0.20    0.08
  -8   5   4    0.07    0.10
   7  -5  -4    1.20    0.17
   7  -5  -4    1.70    0.24
  -7   5   4    1.99    0.20
  -7   5   4    1.89    0.24
  -7   5   4    1.03    0.18
   6  -5  -4    0.56    0.26
   6  -5  -4    0.74    0.15
   6  -5  -4    0.73    0.17
  -6   5   4    0.78    0.14
  -6   5   4    0.72    0.18
  -6   5   4    0.72    0.18
  -6   5   4    0.77    0.31
   5  -5  -4    9.30    0.57
   5  -5  -4   10.10    0.54
  -5   5   4   10.45    0.52
  -5   5   4    9.98    0.60
  -5   5   4   10.15    0.59
  -5   5   4   10.06    0.77
   4  -5  -4    2.74    0.30
   4  -5  -4    2.64    0.44
   4  -5  -4    2.85    0.25
  -4   5   4    2.93    0.29
  -4   5   4    2.97    0.24
  -4   5   4    3.37    0.40
  -4   5   4    3.01    0.29
  -4   5   4    3.20    0.46
   3  -5  -4    2.23    0.21
   3  -5  -4    2.18    0.26
   3  -5  -4    2.64    0.40
  -3   5   4    2.40    0.35
  -3   5   4    2.74    0.25
  -3   5   4    2.49    0.25
  -3   5   4    2.21    0.25
  -3   5   4    2.24    0.20
  -3   5   4    3.33    0.41
   2  -5  -4    1.56    0.22
   2  -5  -4    1.32    0.28
  -2   5   4    1.87    0.31
  -2   5   4    1.41    0.21
  -2   5   4    1.35    0.28
  -2   5   4    1.43    0.20
   1  -5  -4   56.29    2.47
  -1   5   4   56.36    2.43
  -1   5   4   54.91    2.35
   0  -5  -4    2.74    0.31
   0   5   4    2.48    0.27
  -1  -5  -4    8.33    0.54
   1   5   4    8.27    0.50
  -2  -5  -4   11.23    0.67
   2   5   4   11.90    0.64
  -3  -5  -4    0.07    0.13
   3   5   4    0.18    0.15
  -4  -5  -4   49.07    2.12
   4   5   4   44.73    2.13
  -5  -5  -4    6.81    0.40
   5   5   4    6.23    0.43
   5   5   4    5.45    0.37
  -6  -5  -4    5.80    0.52
  -6  -5  -4    5.50    0.38
   6   5   4    5.84    0.36
   6   5   4    5.07    0.39
   6   5   4    5.32    0.36
   6   5   4    4.91    0.39
  -7  -5  -4    4.68    0.54
   7   5   4    5.26    0.37
   7   5   4    4.72    0.39
  -8  -5  -4    0.28    0.33
  -8  -5  -4    0.16    0.18
   8   5   4    0.24    0.19
   8   5   4    0.25    0.22
   8   5   4    0.10    0.15
  -9  -5  -4   13.88    1.21
  -9  -5  -4   12.46    0.74
   9   5   4   13.92    0.74
   9   5   4   13.41    0.73
 -10  -5  -4    1.89    0.24
  10   5   4    1.31    0.20
  10   5   4    2.17    0.25
 -11  -5  -4    0.33    0.12
  11   5   4    0.12    0.10
  11   5   4   -0.28    0.29
   8  -6  -4    0.70    0.14
   8  -6  -4    0.60    0.10
  -8   6   4    0.63    0.10
  -8   6   4    0.84    0.14
  -8   6   4    0.91    0.16
   7  -6  -4    0.03    0.08
   7  -6  -4    0.01    0.12
  -7   6   4   -0.04    0.10
  -7   6   4    0.06    0.08
  -7   6   4    0.06    0.12
   6  -6  -4    4.14    0.36
   6  -6  -4    4.33    0.31
   6  -6  -4    3.02    0.56
  -6   6   4    3.63    0.34
  -6   6   4    4.33    0.36
  -6   6   4    4.50    0.29
   5  -6  -4    0.15    0.11
   5  -6  -4    0.10    0.13
   5  -6  -4    0.10    0.22
  -5   6   4    0.57    0.32
  -5   6   4    0.25    0.10
  -5   6   4    0.23    0.14
  -5   6   4    0.32    0.16
   4  -6  -4    4.89    0.35
   4  -6  -4    5.13    0.55
   4  -6  -4    5.19    0.39
  -4   6   4    5.50    0.33
  -4   6   4    5.64    0.40
  -4   6   4    4.91    0.38
  -4   6   4    5.34    0.56
   3  -6  -4    7.56    0.63
   3  -6  -4    6.80    0.45
   3  -6  -4    7.21    0.42
  -3   6   4    6.47    0.59
  -3   6   4    7.56    0.46
  -3   6   4    7.29    0.55
  -3   6   4    7.40    0.40
  -3   6   4    6.70    0.43
   2  -6  -4    9.12    0.48
   2  -6  -4    9.69    0.54
   2  -6  -4    9.43    0.68
  -2   6   4    8.75    0.50
  -2   6   4    8.74    0.46
  -2   6   4    9.31    0.53
  -2   6   4    8.86    0.60
   1  -6  -4    1.33    0.18
   1  -6  -4    1.94    0.37
  -1   6   4    1.38    0.27
  -1   6   4    1.81    0.22
  -1   6   4    1.80    0.18
   0  -6  -4   40.01    1.85
   0   6   4   37.22    1.97
   0   6   4   41.66    1.82
   0   6   4   38.88    1.68
  -1  -6  -4   45.52    2.09
   1   6   4   45.95    2.04
  -2  -6  -4    0.00    0.15
   2   6   4    0.02    0.12
  -3  -6  -4   26.19    1.25
   3   6   4   23.65    1.17
   3   6   4   22.78    1.06
  -4  -6  -4    7.13    0.56
  -4  -6  -4    7.50    0.41
   4   6   4    6.58    0.41
  -5  -6  -4    1.41    0.21
  -5  -6  -4    1.10    0.28
   5   6   4    0.85    0.18
   5   6   4    1.49    0.20
   5   6   4    1.52    0.22
  -6  -6  -4   14.89    0.94
  -6  -6  -4   14.52    0.73
   6   6   4   13.59    0.73
   6   6   4   14.38    0.71
   6   6   4   13.77    0.68
   6   6   4   14.77    0.77
  -7  -6  -4    0.67    0.19
   7   6   4    0.83    0.19
   7   6   4    1.16    0.25
   7   6   4    0.68    0.19
  -8  -6  -4   -0.05    0.15
  -8  -6  -4   -0.15    0.29
   8   6   4   -0.22    0.14
   8   6   4    0.19    0.18
  -9  -6  -4    0.08    0.15
   9   6   4    0.05    0.14
   9   6   4   -0.17    0.16
 -10  -6  -4    0.14    0.12
  10   6   4   -0.07    0.12
  10   6   4    0.05    0.15
 -11  -6  -4    0.05    0.10
  11   6   4   -0.15    0.15
  11   6   4    0.29    0.21
  11   6   4    0.00    0.09
   7  -7  -4    1.06    0.17
   7  -7  -4    0.69    0.11
  -7   7   4    0.93    0.16
  -7   7   4    0.70    0.13
  -7   7   4    1.08    0.12
   6  -7  -4    0.34    0.11
   6  -7  -4    0.55    0.15
  -6   7   4    0.34    0.10
  -6   7   4    0.38    0.14
  -6   7   4    0.43    0.15
   5  -7  -4    1.45    0.39
   5  -7  -4    1.30    0.18
   5  -7  -4    1.51    0.23
  -5   7   4    1.45    0.21
  -5   7   4    1.89    0.24
  -5   7   4    1.89    0.19
   4  -7  -4    0.13    0.10
   4  -7  -4    0.07    0.19
   4  -7  -4    0.18    0.13
  -4   7   4    0.18    0.12
  -4   7   4    0.31    0.15
  -4   7   4    0.22    0.10
   3  -7  -4    1.80    0.25
   3  -7  -4    2.01    0.22
  -3   7   4    2.04    0.21
  -3   7   4    2.24    0.26
  -3   7   4    2.18    0.27
   2  -7  -4    8.64    0.69
   2  -7  -4    9.71    0.57
   2  -7  -4    8.50    0.54
  -2   7   4    8.69    0.67
  -2   7   4    9.18    0.47
  -2   7   4    8.58    0.64
  -2   7   4    9.89    0.65
   1  -7  -4    0.47    0.24
   1  -7  -4    0.52    0.13
   1  -7  -4    0.81    0.20
  -1   7   4    0.44    0.15
  -1   7   4    0.38    0.11
  -1   7   4    0.34    0.20
  -1   7   4    0.51    0.16
   0  -7  -4    1.75    0.20
   0  -7  -4    1.82    0.26
   0  -7  -4    2.21    0.41
   0   7   4    1.66    0.22
   0   7   4    1.73    0.18
   0   7   4    1.78    0.22
   0   7   4    1.51    0.28
  -1  -7  -4    9.69    0.50
  -1  -7  -4    9.10    0.68
   1   7   4    9.63    0.64
   1   7   4    9.47    0.54
   1   7   4    9.38    0.47
   1   7   4    9.12    0.51
  -2  -7  -4    6.33    0.38
  -2  -7  -4    6.62    0.55
   2   7   4    6.26    0.50
   2   7   4    6.32    0.42
   2   7   4    6.61    0.42
   2   7   4    5.52    0.39
  -3  -7  -4    5.35    0.51
  -3  -7  -4    5.46    0.35
   3   7   4    4.99    0.32
   3   7   4    5.72    0.39
   3   7   4    5.25    0.36
   3   7   4    5.08    0.38
  -4  -7  -4   18.89    1.02
  -4  -7  -4   17.31    0.84
  -4  -7  -4   17.65    1.06
   4   7   4   18.12    0.85
   4   7   4   16.86    0.87
  -5  -7  -4    2.71    0.32
  -5  -7  -4    2.62    0.38
  -5  -7  -4    3.24    0.53
   5   7   4    2.26    0.23
   5   7   4    1.72    0.25
  -6  -7  -4    0.97    0.20
  -6  -7  -4    2.21    0.60
  -6  -7  -4    0.71    0.36
   6   7   4    1.61    0.24
   6   7   4    0.95    0.22
   6   7   4    1.43    0.27
  -7  -7  -4    0.79    0.20
  -7  -7  -4    1.20    0.33
  -7  -7  -4    1.07    0.38
   7   7   4    0.52    0.21
   7   7   4    1.00    0.21
   7   7   4    1.13    0.25
  -8  -7  -4    6.04    0.54
  -8  -7  -4    4.94    0.38
  -8  -7  -4    3.63    0.55
   8   7   4    5.43    0.39
   8   7   4    5.15    0.41
  -9  -7  -4    0.25    0.15
   9   7   4    0.12    0.13
   9   7   4    0.18    0.16
 -10  -7  -4    0.23    0.14
  10   7   4    0.27    0.13
  10   7   4    0.04    0.14
 -11  -7  -4    0.53    0.11
  11   7   4    0.50    0.15
  11   7   4    0.47    0.09
   7  -8  -4    2.02    0.14
   7  -8  -4    1.77    0.19
  -7   8   4    1.92    0.17
  -7   8   4    2.07    0.20
   6  -8  -4    0.11    0.11
   6  -8  -4    0.10    0.08
  -6   8   4    0.07    0.09
  -6   8   4   -0.05    0.08
  -6   8   4    0.04    0.07
   5  -8  -4    0.69    0.17
  -5   8   4    0.75    0.17
  -5   8   4    0.47    0.13
  -5   8   4    0.66    0.12
   4  -8  -4    1.84    0.25
   4  -8  -4    1.14    0.16
  -4   8   4    1.59    0.23
  -4   8   4    1.75    0.19
  -4   8   4    1.77    0.25
   3  -8  -4    8.12    0.72
   3  -8  -4    8.64    0.47
   3  -8  -4    8.16    0.52
  -3   8   4    8.64    0.51
  -3   8   4    7.85    0.51
  -3   8   4    8.65    0.45
   2  -8  -4   11.54    0.64
   2  -8  -4   11.09    0.58
   2  -8  -4   12.53    0.93
  -2   8   4   10.25    0.80
  -2   8   4   11.06    0.62
  -2   8   4   10.62    0.61
  -2   8   4   11.37    0.56
   1  -8  -4   51.78    2.23
   1  -8  -4   55.03    2.19
   1  -8  -4   48.84    2.48
  -1   8   4   52.49    2.24
  -1   8   4   51.06    2.21
  -1   8   4   49.18    2.43
  -1   8   4   53.56    2.15
   0  -8  -4   10.47    0.57
   0  -8  -4   10.71    0.81
   0  -8  -4   10.74    0.64
   0   8   4   11.62    0.62
   0   8   4   10.87    0.60
   0   8   4   11.06    0.63
  -1  -8  -4    4.93    0.42
  -1  -8  -4    4.90    0.37
  -1  -8  -4    4.38    0.51
   1   8   4    4.19    0.35
   1   8   4    4.50    0.29
   1   8   4    4.48    0.37
  -2  -8  -4    5.16    0.49
  -2  -8  -4    6.43    0.61
   2   8   4    6.46    0.43
   2   8   4    6.09    0.44
   2   8   4    5.29    0.34
   2   8   4    5.74    0.41
  -3  -8  -4    2.45    0.49
  -3  -8  -4    1.70    0.22
  -3  -8  -4    1.55    0.29
   3   8   4    1.72    0.24
   3   8   4    1.62    0.18
   3   8   4    1.45    0.21
   3   8   4    1.45    0.23
  -4  -8  -4    0.70    0.17
  -4  -8  -4    1.13    0.31
  -4  -8  -4    0.23    0.27
   4   8   4    0.61    0.22
   4   8   4    0.75    0.20
  -5  -8  -4    6.28    0.55
  -5  -8  -4    5.57    0.60
  -5  -8  -4    5.06    0.39
   5   8   4    4.87    0.38
   5   8   4    4.39    0.32
   5   8   4    4.98    0.42
  -6  -8  -4    4.12    0.37
  -6  -8  -4    4.18    0.55
  -6  -8  -4    4.32    0.51
   6   8   4    4.84    0.42
   6   8   4    4.29    0.35
  -7  -8  -4    1.26    0.63
  -7  -8  -4    2.07    0.33
  -7  -8  -4    1.20    0.21
   7   8   4    1.75    0.27
   7   8   4    1.40    0.21
  -8  -8  -4    1.40    0.30
   8   8   4    2.25    0.27
   8   8   4    2.25    0.28
   8   8   4    1.77    0.22
  -9  -8  -4    0.27    0.13
   9   8   4    0.35    0.13
   9   8   4    0.37    0.15
 -10  -8  -4    0.20    0.10
  10   8   4    0.25    0.13
  10   8   4    0.10    0.10
   6  -9  -4    1.42    0.13
   6  -9  -4    1.60    0.19
  -6   9   4    1.61    0.18
  -6   9   4    1.84    0.19
   5  -9  -4   -0.03    0.07
   5  -9  -4    0.06    0.11
  -5   9   4   -0.08    0.09
  -5   9   4    0.04    0.07
  -5   9   4    0.11    0.09
   4  -9  -4    1.51    0.23
  -4   9   4    1.28    0.16
  -4   9   4    1.77    0.24
  -4   9   4    1.59    0.22
   3  -9  -4    0.08    0.09
   3  -9  -4   -0.09    0.13
  -3   9   4    0.07    0.11
  -3   9   4   -0.02    0.08
  -3   9   4    0.03    0.10
   2  -9  -4    1.27    0.24
   2  -9  -4    0.59    0.28
   2  -9  -4    0.84    0.14
  -2   9   4    1.50    0.23
  -2   9   4    0.78    0.17
   1  -9  -4    2.61    0.46
   1  -9  -4    2.20    0.24
   1  -9  -4    3.04    0.34
  -1   9   4    2.19    0.26
  -1   9   4    2.34    0.28
  -1   9   4    2.26    0.22
   0  -9  -4    0.01    0.16
   0  -9  -4   -0.12    0.10
   0  -9  -4    0.24    0.25
   0   9   4   -0.02    0.10
   0   9   4    0.03    0.14
   0   9   4    0.70    0.32
   0   9   4   -0.01    0.11
  -1  -9  -4    3.55    0.39
  -1  -9  -4    2.36    0.26
  -1  -9  -4    2.72    0.48
   1   9   4    2.10    0.22
   1   9   4    2.40    0.29
   1   9   4    2.54    0.27
  -2  -9  -4    8.32    0.75
  -2  -9  -4    9.13    0.59
  -2  -9  -4    8.73    0.50
   2   9   4    8.91    0.53
   2   9   4    8.06    0.45
   2   9   4    8.81    0.53
  -3  -9  -4    0.68    0.18
  -3  -9  -4    0.64    0.26
  -3  -9  -4    0.68    0.36
   3   9   4    0.59    0.14
   3   9   4    0.68    0.20
   3   9   4    0.53    0.18
   3   9   4   -0.40    0.40
  -4  -9  -4    2.84    0.36
  -4  -9  -4    3.59    0.62
  -4  -9  -4    2.76    0.29
   4   9   4    2.46    0.25
   4   9   4    2.78    0.31
   4   9   4    2.29    0.31
  -5  -9  -4    0.63    0.31
  -5  -9  -4    1.55    0.44
  -5  -9  -4    0.94    0.19
   5   9   4    1.50    0.23
   5   9   4    1.39    0.23
  -6  -9  -4    0.41    0.24
  -6  -9  -4    0.57    0.17
  -6  -9  -4    0.65    0.38
   6   9   4    0.49    0.17
   6   9   4    0.34    0.18
  -7  -9  -4    0.92    0.25
  -7  -9  -4    0.72    0.16
   7   9   4    0.98    0.18
   7   9   4    1.23    0.22
  -8  -9  -4    0.83    0.17
  -8  -9  -4    0.68    0.24
   8   9   4    1.07    0.20
   8   9   4    1.28    0.20
   8   9   4    0.90    0.16
  -9  -9  -4    0.19    0.11
   9   9   4    0.13    0.10
   9   9   4    0.06    0.11
   4 -10  -4    0.42    0.10
   4 -10  -4    0.53    0.14
  -4  10   4    0.71    0.15
  -4  10   4    0.48    0.10
  -4  10   4    0.51    0.13
   3 -10  -4   -0.11    0.08
   3 -10  -4    0.08    0.13
  -3  10   4   -0.08    0.10
  -3  10   4    0.11    0.08
  -3  10   4    0.09    0.09
   2 -10  -4    3.10    0.30
   2 -10  -4    3.09    0.25
  -2  10   4    3.18    0.27
  -2  10   4    3.55    0.30
  -2  10   4    3.37    0.23
   1 -10  -4    0.87    0.17
   1 -10  -4    0.67    0.17
  -1  10   4    0.77    0.16
  -1  10   4    1.09    0.21
  -1  10   4    0.82    0.14
   0 -10  -4    1.88    0.26
   0 -10  -4    1.84    0.22
   0  10   4    2.57    0.29
   0  10   4    1.26    0.20
   0  10   4    1.72    0.19
  -1 -10  -4    0.87    0.24
  -1 -10  -4    0.83    0.42
  -1 -10  -4    0.39    0.13
   1  10   4    0.61    0.19
   1  10   4    0.46    0.14
   1  10   4    0.65    0.14
  -2 -10  -4    3.93    0.41
  -2 -10  -4    2.56    0.51
  -2 -10  -4    3.46    0.29
   2  10   4    2.96    0.24
   2  10   4    3.01    0.31
  -3 -10  -4    0.12    0.19
  -3 -10  -4    0.49    0.36
  -3 -10  -4    0.06    0.13
   3  10   4   -0.11    0.13
  -4 -10  -4    0.88    0.21
  -4 -10  -4    1.34    0.27
   4  10   4    0.96    0.19
  -5 -10  -4    0.62    0.17
  -5 -10  -4    0.28    0.21
   5  10   4    0.42    0.15
   5  10   4    0.03    0.19
  -6 -10  -4    1.70    0.24
  -6 -10  -4    1.72    0.26
   6  10   4    1.62    0.22
   6  10   4    1.67    0.22
  -7 -10  -4    0.28    0.20
  -7 -10  -4   -0.01    0.12
   7  10   4    0.20    0.19
   7  10   4    0.12    0.12
   7  10   4   -0.06    0.13
  -8 -10  -4    0.75    0.14
   8  10   4    0.79    0.14
   8  10   4    0.62    0.13
   3 -11  -4   -0.10    0.10
   3 -11  -4    0.00    0.07
  -3  11   4   -0.16    0.12
  -3  11   4    0.02    0.10
   2 -11  -4   -0.04    0.11
   2 -11  -4    0.02    0.08
  -2  11   4    0.09    0.10
  -2  11   4   -0.01    0.09
   1 -11  -4    0.93    0.17
   1 -11  -4    0.93    0.18
  -1  11   4    0.83    0.15
   0 -11  -4    0.31    0.12
   0 -11  -4    0.40    0.17
   0  11   4    0.32    0.12
  -1 -11  -4    1.00    0.17
  -1 -11  -4    1.00    0.25
   1  11   4    1.04    0.20
  -2 -11  -4   -0.06    0.11
  -2 -11  -4   -0.39    0.17
   2  11   4   -0.08    0.12
  -3 -11  -4    2.86    0.32
  -3 -11  -4    1.68    0.21
   3  11   4    2.38    0.26
  -4 -11  -4    0.02    0.13
  -4 -11  -4    0.38    0.19
   4  11   4    0.13    0.15
   4  11   4    0.14    0.13
  -5 -11  -4   -0.24    0.16
  -5 -11  -4   -0.12    0.14
   5  11   4    0.09    0.13
   5  11   4    0.01    0.13
   5  11   4   -0.05    0.13
  -6 -11  -4    0.66    0.20
  -6 -11  -4    0.55    0.13
   6  11   4    1.26    0.17
   6  11   4    0.87    0.15
   6  11   4    0.86    0.14
  -7 -11  -4    0.33    0.11
   7  11   4    0.53    0.12
   7  11   4    0.27    0.10
   7  11   4    0.52    0.14
   0 -12  -4    1.03    0.13
   0 -12  -4    1.25    0.17
  -1 -12  -4    1.12    0.17
  -1 -12  -4    0.87    0.13
   1  12   4    1.11    0.15
  -2 -12  -4    0.23    0.14
  -2 -12  -4    0.32    0.11
   2  12   4    0.21    0.11
  -3 -12  -4    0.51    0.15
  -3 -12  -4    0.62    0.12
  -4 -12  -4   -0.33    0.13
  -4 -12  -4    0.02    0.09
   4  12   4   -0.03    0.10
   4  12   4   -0.09    0.10
  -5 -12  -4    0.26    0.22
  -5 -12  -4    0.01    0.08
   5  12   4    0.10    0.09
   5  12   4    0.19    0.16
   2  11  -5    0.12    0.08
  -2 -11   5    0.14    0.10
  -1 -11   5   -0.02    0.08
  -1 -11   5    0.07    0.08
  -1 -11   5   -0.18    0.13
   0  11  -5    0.37    0.10
   0 -11   5    0.41    0.10
   0 -11   5    0.53    0.14
   0 -11   5    0.40    0.14
   1 -11   5    2.38    0.27
   5  10  -5    0.08    0.08
  -5 -10   5    0.14    0.13
  -5 -10   5    0.06    0.08
   4  10  -5    0.11    0.10
  -4 -10   5    0.18    0.13
  -4 -10   5    0.03    0.09
   3  10  -5    0.51    0.12
  -3 -10   5    0.53    0.18
  -3 -10   5    0.27    0.11
  -2 -10   5    1.13    0.21
   1  10  -5    0.11    0.10
  -1 -10   5    0.27    0.18
  -1 -10   5    0.13    0.12
  -1 -10   5    0.32    0.16
   0  10  -5    0.29    0.11
   0 -10   5    0.56    0.21
   0 -10   5    0.26    0.21
   0 -10   5    0.31    0.13
  -1  10  -5    0.99    0.20
   1 -10   5    0.79    0.28
   1 -10   5    0.59    0.22
   1 -10   5    0.73    0.18
  -2  10  -5    0.36    0.11
   2 -10   5    0.39    0.17
   2 -10   5    0.39    0.11
  -3  10  -5    2.10    0.18
   3 -10   5    2.31    0.20
   3 -10   5    2.51    0.26
  -4  10  -5    1.94    0.16
   4 -10   5    1.93    0.16
   4 -10   5    2.10    0.22
   6   9  -5    0.12    0.09
   6   9  -5    0.20    0.21
  -6  -9   5    0.07    0.09
  -6  -9   5    0.20    0.12
   5   9  -5    0.48    0.15
   5   9  -5    0.34    0.22
  -5  -9   5    0.44    0.12
  -5  -9   5    0.37    0.14
   4   9  -5    1.22    0.18
   4   9  -5    1.68    0.25
  -4  -9   5    1.01    0.23
  -4  -9   5    1.22    0.19
   3   9  -5    0.36    0.23
  -3  -9   5    0.05    0.13
  -3  -9   5    0.28    0.18
  -3  -9   5   -0.02    0.27
   2   9  -5    0.33    0.13
  -2  -9   5    0.58    0.18
  -2  -9   5    0.49    0.20
  -2  -9   5    0.56    0.23
   1   9  -5    4.02    0.30
  -1  -9   5    4.46    0.44
  -1  -9   5    3.76    0.34
  -1  -9   5    3.63    0.39
   0   9  -5    0.78    0.15
   0  -9   5    0.97    0.24
   0  -9   5    0.93    0.25
   0  -9   5    0.57    0.14
  -1   9  -5    0.41    0.14
   1  -9   5    0.24    0.24
   1  -9   5    0.40    0.21
   1  -9   5    0.20    0.14
  -2   9  -5    0.34    0.13
   2  -9   5    0.28    0.14
   2  -9   5    0.32    0.18
  -3   9  -5    0.24    0.10
   3  -9   5    0.05    0.21
   3  -9   5    0.27    0.13
  -4   9  -5    4.66    0.29
   4  -9   5    4.89    0.33
  -5   9  -5    1.07    0.14
   5  -9   5    0.90    0.17
   5  -9   5    1.31    0.16
  -6   9  -5   -0.06    0.06
   6  -9   5    0.00    0.07
   6  -9   5    0.04    0.11
   7   8  -5    0.33    0.11
   7   8  -5    0.09    0.17
  -7  -8   5    0.41    0.11
   6   8  -5    0.14    0.12
   6   8  -5   -0.11    0.17
  -6  -8   5   -0.05    0.10
  -6  -8   5    0.11    0.13
   5   8  -5    1.44    0.19
   5   8  -5    1.08    0.30
  -5  -8   5    1.01    0.18
  -5  -8   5    1.31    0.25
   4   8  -5    1.98    0.29
   4   8  -5    2.38    0.26
  -4  -8   5    2.02    0.34
  -4  -8   5    2.33    0.28
   3   8  -5    1.01    0.18
   3   8  -5    1.10    0.27
   3   8  -5    1.55    0.59
  -3  -8   5    1.29    0.24
  -3  -8   5    1.60    0.25
  -3  -8   5    0.93    0.36
   2   8  -5    4.11    0.32
   2   8  -5    4.60    0.59
  -2  -8   5    4.31    0.37
  -2  -8   5    3.87    0.66
  -2  -8   5    4.28    0.42
   1   8  -5    0.41    0.15
   1   8  -5    0.40    0.29
  -1  -8   5    0.61    0.24
  -1  -8   5    0.36    0.19
   0   8  -5    2.25    0.46
   0   8  -5    1.88    0.22
   0  -8   5    1.71    0.25
  -1   8  -5    0.12    0.26
  -1   8  -5    0.64    0.16
   1  -8   5    0.43    0.17
   1  -8   5    0.61    0.25
  -2   8  -5    0.10    0.28
  -2   8  -5    0.13    0.11
   2  -8   5   -0.09    0.13
  -3   8  -5    0.41    0.13
  -3   8  -5    0.45    0.30
   3  -8   5    0.26    0.13
   3  -8   5    0.45    0.25
  -4   8  -5    2.30    0.22
   4  -8   5    2.42    0.26
  -5   8  -5    2.57    0.22
   5  -8   5    2.67    0.25
  -6   8  -5    1.86    0.18
   6  -8   5    1.94    0.20
   6  -8   5    2.05    0.25
  -7   8  -5    0.38    0.09
   7  -8   5    0.29    0.09
   7  -8   5    0.39    0.13
   8   7  -5   -0.03    0.14
   8   7  -5    0.03    0.09
  -8  -7   5   -0.06    0.08
   7   7  -5    0.34    0.17
   7   7  -5    0.08    0.11
  -7  -7   5    0.34    0.12
   6   7  -5    0.05    0.13
   6   7  -5    0.24    0.19
  -6  -7   5    0.34    0.16
  -6  -7   5    0.17    0.16
   5   7  -5    1.92    0.45
   5   7  -5    1.95    0.27
   5   7  -5    2.19    0.26
  -5  -7   5    1.68    0.25
  -5  -7   5    2.03    0.43
  -5  -7   5    1.71    0.31
   4   7  -5    0.18    0.22
   4   7  -5    0.39    0.16
   4   7  -5    0.11    0.30
  -4  -7   5    0.31    0.39
  -4  -7   5    0.00    0.15
  -4  -7   5   -0.02    0.25
  -4  -7   5   -0.07    0.14
   3   7  -5    0.44    0.26
   3   7  -5    0.19    0.15
   3   7  -5    0.18    0.28
  -3  -7   5    0.27    0.21
  -3  -7   5    0.05    0.16
  -3  -7   5    0.00    0.38
  -3  -7   5    0.10    0.14
  -3  -7   5   -0.01    0.22
   2   7  -5   27.42    1.21
   2   7  -5   27.86    1.47
  -2  -7   5   26.92    1.26
  -2  -7   5   28.32    1.26
  -2  -7   5   25.34    1.46
   1   7  -5    0.93    0.31
   1   7  -5    0.76    0.17
  -1  -7   5    1.04    0.22
  -1  -7   5    0.86    0.46
  -1  -7   5    0.69    0.25
   0   7  -5    0.79    0.29
   0   7  -5    1.06    0.17
   0  -7   5    1.22    0.22
   0  -7   5    1.05    0.36
  -1   7  -5    0.98    0.34
  -1   7  -5    1.04    0.18
   1  -7   5    0.93    0.47
   1  -7   5    0.84    0.20
   1  -7   5    0.86    0.33
  -2   7  -5    2.56    0.24
  -2   7  -5    3.67    0.51
   2  -7   5    2.50    0.42
   2  -7   5    3.25    0.39
   2  -7   5    2.92    0.29
   2  -7   5    2.41    0.40
  -3   7  -5    5.35    0.56
  -3   7  -5    5.15    0.34
   3  -7   5    5.15    0.38
   3  -7   5    4.73    0.55
  -4   7  -5    2.00    0.22
  -4   7  -5    2.99    0.55
   4  -7   5    2.47    0.27
   4  -7   5    2.17    0.41
  -5   7  -5    1.25    0.35
  -5   7  -5    0.81    0.15
   5  -7   5    0.83    0.29
   5  -7   5    0.90    0.18
  -6   7  -5    0.45    0.12
   6  -7   5    0.37    0.25
   6  -7   5    0.38    0.13
  -7   7  -5    0.09    0.10
   7  -7   5   -0.08    0.09
   7  -7   5    0.02    0.14
  -8   7  -5    0.36    0.09
   8  -7   5    0.27    0.08
   9   6  -5    0.49    0.18
   9   6  -5    0.31    0.09
  -9  -6   5    0.20    0.08
   8   6  -5    0.26    0.13
   8   6  -5    0.50    0.18
  -8  -6   5   -0.02    0.11
   7   6  -5    0.06    0.13
   7   6  -5    0.27    0.18
  -7  -6   5    0.28    0.14
   6   6  -5    0.15    0.20
   6   6  -5    0.20    0.15
   6   6  -5    0.52    0.32
  -6  -6   5    0.01    0.12
  -6  -6   5   -0.08    0.17
  -6  -6   5    0.18    0.30
  -6  -6   5    0.11    0.15
   5   6  -5   -0.07    0.19
   5   6  -5    0.08    0.29
   5   6  -5    0.09    0.15
  -5  -6   5    0.13    0.21
  -5  -6   5    0.24    0.29
  -5  -6   5   -0.24    0.36
  -5  -6   5   -0.02    0.14
  -5  -6   5   -0.01    0.12
   4   6  -5    0.83    0.36
   4   6  -5    0.58    0.19
  -4  -6   5    0.26    0.17
  -4  -6   5   -0.04    0.13
  -4  -6   5    0.74    0.38
  -4  -6   5    0.24    0.39
   3   6  -5   34.25    1.48
   3   6  -5   35.13    1.72
  -3  -6   5   33.07    1.51
  -3  -6   5   33.62    1.51
  -3  -6   5   33.59    1.64
   2   6  -5    0.14    0.24
   2   6  -5    0.00    0.12
  -2  -6   5   -0.02    0.15
  -2  -6   5    0.47    0.21
  -2  -6   5   -0.10    0.28
  -2  -6   5    0.00    0.16
  -2  -6   5   -0.05    0.29
  -2  -6   5   -0.08    0.16
   1   6  -5    9.18    0.64
   1   6  -5    8.61    0.45
  -1  -6   5    8.01    0.54
  -1  -6   5    7.91    0.65
  -1  -6   5    7.87    0.49
   0   6  -5    5.97    0.35
   0   6  -5    5.57    0.50
   0  -6   5    5.80    0.39
   0  -6   5    5.94    0.58
   0  -6   5    5.32    0.53
  -1   6  -5    3.95    0.42
  -1   6  -5    3.66    0.27
   1  -6   5    3.50    0.44
   1  -6   5    4.22    0.52
   1  -6   5    3.25    0.31
  -2   6  -5    0.72    0.28
  -2   6  -5    0.50    0.12
   2  -6   5    0.68    0.30
   2  -6   5    0.84    0.18
   2  -6   5    0.68    0.24
   2  -6   5    0.75    0.29
  -3   6  -5    4.98    0.34
  -3   6  -5    3.85    0.46
   3  -6   5    4.89    0.53
   3  -6   5    4.31    0.46
   3  -6   5    4.38    0.33
   3  -6   5    4.68    0.44
  -4   6  -5    4.17    0.31
   4  -6   5    4.00    0.33
   4  -6   5    4.76    0.46
   4  -6   5    5.47    0.56
  -5   6  -5    3.15    0.26
   5  -6   5    2.98    0.28
   5  -6   5    3.51    0.46
   5  -6   5    2.67    0.39
  -6   6  -5    0.41    0.12
   6  -6   5    0.54    0.25
   6  -6   5    1.27    0.36
   6  -6   5    0.54    0.14
  -7   6  -5    0.18    0.10
   7  -6   5    0.09    0.10
   7  -6   5    0.08    0.25
   7  -6   5    0.05    0.26
  -8   6  -5   -0.09    0.09
   8  -6   5   -0.01    0.12
  -9   6  -5    0.17    0.08
   9  -6   5    0.13    0.07
   9   5  -5    0.92    0.14
   9   5  -5    0.72    0.18
  -9  -5   5    0.67    0.12
   8   5  -5    0.32    0.12
   8   5  -5    0.47    0.18
  -8  -5   5    0.19    0.13
   7   5  -5   -0.29    0.16
   7   5  -5   -0.07    0.13
  -7  -5   5   -0.11    0.11
  -7  -5   5   -0.01    0.15
   6   5  -5   -0.14    0.14
   6   5  -5   -0.03    0.18
   6   5  -5   -0.03    0.29
  -6  -5   5    0.08    0.18
  -6  -5   5   -0.10    0.11
  -6  -5   5   -0.19    0.22
  -6  -5   5    0.06    0.19
   5   5  -5    4.41    0.53
   5   5  -5    4.51    0.43
   5   5  -5    4.19    0.35
  -5  -5   5    4.22    0.37
  -5  -5   5    3.61    0.31
  -5  -5   5    3.84    0.53
  -5  -5   5    5.01    0.70
   4   5  -5    0.11    0.21
   4   5  -5    0.14    0.26
   4   5  -5   -0.17    0.24
  -4  -5   5    0.38    0.43
  -4  -5   5    0.06    0.15
  -4  -5   5   -0.08    0.26
  -4  -5   5    0.13    0.21
  -4  -5   5   -0.07    0.18
   3   5  -5   24.37    1.26
   3   5  -5   25.00    1.07
  -3  -5   5   22.24    1.14
  -3  -5   5   23.08    1.33
  -3  -5   5   23.65    1.21
  -3  -5   5   22.64    1.11
  -3  -5   5   25.21    1.11
   2   5  -5    4.23    0.29
   2   5  -5    3.75    0.40
  -2  -5   5    4.28    0.49
  -2  -5   5    3.71    0.40
  -2  -5   5    3.58    0.36
  -2  -5   5    3.73    0.32
   1   5  -5    4.53    0.30
   1   5  -5    4.45    0.41
  -1  -5   5    5.16    0.37
  -1  -5   5    4.29    0.39
  -1  -5   5    4.55    0.34
  -1  -5   5    4.96    0.49
  -1   5  -5    4.30    0.63
   1  -5   5    3.79    0.46
   1  -5   5    2.63    0.28
  -2   5  -5   10.57    0.52
  -2   5  -5   10.72    0.66
   2  -5   5    9.64    0.68
   2  -5   5    9.83    0.67
   2  -5   5   10.34    0.54
  -3   5  -5    6.94    0.39
   3  -5   5    7.05    0.53
   3  -5   5    7.21    0.58
   3  -5   5    6.84    0.41
  -4   5  -5    0.29    0.19
  -4   5  -5    0.30    0.11
   4  -5   5    0.76    0.31
   4  -5   5    0.32    0.13
   4  -5   5    0.34    0.22
  -5   5  -5   12.54    0.60
  -5   5  -5   11.72    0.81
   5  -5   5   12.80    0.81
   5  -5   5   12.49    0.62
   5  -5   5    9.81    0.87
  -6   5  -5    4.45    0.36
  -6   5  -5    5.06    0.55
  -6   5  -5    5.07    0.34
   6  -5   5    4.48    0.46
   6  -5   5    5.88    0.56
   6  -5   5    5.06    0.36
  -7   5  -5    2.12    0.23
  -7   5  -5    1.50    0.22
   7  -5   5    2.57    0.36
   7  -5   5    2.67    0.40
   7  -5   5    2.11    0.23
  -8   5  -5    0.43    0.12
  -8   5  -5    0.43    0.14
   8  -5   5    0.53    0.23
   8  -5   5    0.52    0.13
   8  -5   5    0.68    0.29
  -9   5  -5    0.11    0.10
  -9   5  -5    0.24    0.09
   9  -5   5    0.27    0.10
   9  -5   5    0.59    0.32
   9   4  -5    0.04    0.15
   9   4  -5   -0.11    0.09
  -9  -4   5   -0.10    0.10
   8   4  -5    0.69    0.19
   8   4  -5    0.64    0.15
  -8  -4   5    0.39    0.14
   7   4  -5    0.13    0.18
   7   4  -5    0.12    0.41
   7   4  -5    0.16    0.23
  -7  -4   5   -0.02    0.26
  -7  -4   5    0.17    0.22
  -7  -4   5    0.20    0.14
   6   4  -5    0.73    0.19
   6   4  -5    0.60    0.22
   6   4  -5    0.48    0.34
  -6  -4   5    0.61    0.20
  -6  -4   5    0.83    0.17
  -6  -4   5    0.21    0.28
   5   4  -5   13.06    0.71
   5   4  -5   13.92    0.87
   5   4  -5   12.29    0.66
  -5  -4   5   11.98    0.62
  -5  -4   5   11.00    0.75
  -5  -4   5   13.41    1.04
  -5  -4   5   13.24    0.85
  -5  -4   5   12.76    0.68
   4   4  -5    5.44    0.38
   4   4  -5    6.24    0.53
  -4  -4   5    6.18    0.71
  -4  -4   5    6.39    0.52
  -4  -4   5    5.25    0.48
  -4  -4   5    5.66    0.37
  -4  -4   5    6.05    0.41
   3   4  -5    1.27    0.19
   3   4  -5    0.99    0.25
  -3  -4   5    1.33    0.22
  -3  -4   5    1.58    0.73
   2   4  -5   29.90    1.42
  -2  -4   5   29.64    1.31
  -2  -4   5   30.32    1.39
   1   4  -5    6.14    0.45
  -1  -4   5    6.23    0.41
   0   4  -5    1.60    0.26
   0  -4   5    1.60    0.20
   2  -4   5   -0.16    0.10
  -3   4  -5   26.36    1.22
   3  -4   5   23.64    1.07
   3  -4   5   23.50    1.18
  -4   4  -5   46.11    1.95
  -4   4  -5   48.14    2.13
   4  -4   5   45.71    1.96
   4  -4   5   45.64    2.07
   4  -4   5   48.56    2.11
  -5   4  -5    4.66    0.45
  -5   4  -5    4.52    0.31
   5  -4   5    3.84    0.39
   5  -4   5    4.65    0.32
   5  -4   5    4.41    0.47
  -6   4  -5    8.88    0.56
  -6   4  -5    8.68    0.70
  -6   4  -5    9.77    0.52
   6  -4   5    9.78    0.64
   6  -4   5   10.28    0.53
   6  -4   5   10.90    0.71
  -7   4  -5    3.15    0.52
  -7   4  -5    2.23    0.29
  -7   4  -5    3.14    0.28
   7  -4   5    3.01    0.39
   7  -4   5    2.77    0.28
   7  -4   5    4.06    0.49
  -8   4  -5   -0.09    0.26
  -8   4  -5   -0.12    0.10
  -8   4  -5   -0.01    0.12
   8  -4   5   -0.01    0.11
   8  -4   5    0.24    0.29
   8  -4   5   -0.04    0.19
  -9   4  -5    0.23    0.10
  -9   4  -5    0.26    0.12
   9  -4   5   -0.05    0.27
   9  -4   5    0.40    0.11
 -10   4  -5    0.12    0.08
 -10   4  -5    0.06    0.09
  10  -4   5   -0.04    0.07
  10   3  -5    0.30    0.12
  10   3  -5    0.16    0.08
 -10  -3   5    0.23    0.11
 -10  -3   5    0.07    0.08
   9   3  -5    1.57    0.23
   9   3  -5    2.12    0.22
  -9  -3   5    2.31    0.24
   8   3  -5    1.88    0.26
   8   3  -5    1.90    0.25
  -8  -3   5    1.93    0.26
   7   3  -5    0.85    0.36
   7   3  -5    0.59    0.17
   7   3  -5    1.31    0.23
  -7  -3   5    0.97    0.18
  -7  -3   5    1.04    0.34
  -7  -3   5    1.28    0.24
   6   3  -5    0.87    0.19
   6   3  -5    0.89    0.22
   6   3  -5    0.91    0.41
  -6  -3   5    1.37    0.25
  -6  -3   5    0.40    0.30
  -6  -3   5    0.90    0.35
  -6  -3   5    0.90    0.18
   5   3  -5    6.93    0.49
   5   3  -5    7.24    0.59
   5   3  -5    6.68    0.44
  -5  -3   5    6.35    0.40
  -5  -3   5    8.47    0.62
  -5  -3   5    7.41    0.47
  -5  -3   5    7.33    0.78
  -5  -3   5    7.02    0.56
   4   3  -5    1.96    0.28
   4   3  -5    2.96    0.40
  -4  -3   5    1.96    0.33
  -4  -3   5    2.61    0.43
  -4  -3   5    2.18    0.27
  -4  -3   5    1.97    0.26
   3   3  -5   38.65    1.70
  -3  -3   5   35.41    1.68
   2   3  -5    3.00    0.32
  -2  -3   5    3.13    0.30
  -2  -3   5    3.49    0.32
   1   3  -5    0.06    0.14
  -1  -3   5    0.05    0.11
  -1  -3   5    0.28    0.14
   0   3  -5   47.93    2.09
   0  -3   5   49.42    2.07
   0  -3   5   49.97    2.06
  -1   3  -5   31.71    1.36
   1  -3   5   30.30    1.29
   1  -3   5   29.36    1.31
  -2   3  -5   74.46    3.04
   2  -3   5   71.71    2.99
  -4   3  -5   28.78    1.36
  -5   3  -5    1.73    0.19
  -5   3  -5    1.75    0.32
   5  -3   5    2.11    0.37
   5  -3   5    1.71    0.20
   5  -3   5    2.41    0.35
  -6   3  -5    9.54    0.61
  -6   3  -5   11.35    0.55
  -6   3  -5   11.21    0.74
   6  -3   5   10.11    0.54
   6  -3   5   10.17    0.68
   6  -3   5   10.78    0.65
  -7   3  -5    5.51    0.36
  -7   3  -5    5.04    0.79
  -7   3  -5    4.53    0.41
   7  -3   5    5.77    0.49
   7  -3   5    5.83    0.37
   7  -3   5    6.20    0.55
  -8   3  -5    0.82    0.21
  -8   3  -5    1.10    0.31
  -8   3  -5    1.10    0.19
   8  -3   5    1.16    0.19
   8  -3   5    1.38    0.27
   8  -3   5    1.91    0.37
  -9   3  -5    0.20    0.13
  -9   3  -5    0.17    0.12
   9  -3   5    0.27    0.12
   9  -3   5    0.47    0.24
   9  -3   5   -0.22    0.29
 -10   3  -5    2.20    0.21
 -10   3  -5    1.84    0.26
 -11   3  -5    0.37    0.08
 -11   3  -5    0.25    0.08
  11  -3   5    0.78    0.19
  11  -3   5    0.42    0.07
  10   2  -5    0.37    0.09
  10   2  -5    0.73    0.14
 -10  -2   5    0.38    0.12
 -10  -2   5    0.38    0.11
   9   2  -5    0.02    0.14
   9   2  -5    0.15    0.11
  -9  -2   5    0.12    0.09
  -9  -2   5    0.01    0.12
   8   2  -5    0.63    0.21
   8   2  -5    0.55    0.16
  -8  -2   5    0.26    0.17
  -8  -2   5    0.70    0.18
  -8  -2   5    0.55    0.14
   7   2  -5    0.21    0.28
   7   2  -5    0.22    0.18
   7   2  -5    0.33    0.15
  -7  -2   5    0.34    0.15
  -7  -2   5    0.49    0.17
  -7  -2   5    0.55    0.41
  -7  -2   5    0.60    0.31
  -7  -2   5   -0.08    0.17
   6   2  -5    2.74    0.30
   6   2  -5    2.97    0.42
   6   2  -5    3.47    0.35
  -6  -2   5    3.11    0.44
  -6  -2   5    2.80    0.33
   5   2  -5    1.18    0.30
   5   2  -5    1.18    0.24
   5   2  -5    1.40    0.22
  -5  -2   5    1.11    0.43
  -5  -2   5    1.52    0.34
  -5  -2   5    1.34    0.18
  -5  -2   5    1.72    0.25
   4   2  -5   23.44    1.02
  -4  -2   5   22.93    1.15
  -4  -2   5   21.40    1.02
  -4  -2   5   22.16    1.25
   3   2  -5   21.41    1.07
  -3  -2   5   21.52    1.07
  -3  -2   5   22.90    1.08
   2   2  -5   30.42    1.38
  -2  -2   5   31.82    1.39
  -2  -2   5   30.30    1.37
   1   2  -5   26.66    1.15
  -1  -2   5   25.95    1.15
  -1  -2   5   24.26    1.12
   0   2  -5    1.91    0.20
   0  -2   5    2.05    0.19
   1  -2   5    7.13    0.38
  -2   2  -5    4.22    0.29
   2  -2   5    4.30    0.26
  -3   2  -5    1.33    0.21
  -4   2  -5    4.11    0.35
  -5   2  -5   18.15    0.90
   5  -2   5   16.71    0.88
   5  -2   5   14.16    0.93
  -6   2  -5    0.82    0.24
   6  -2   5    0.91    0.24
   6  -2   5    1.00    0.26
   6  -2   5    0.76    0.15
  -7   2  -5   18.68    0.87
  -7   2  -5   17.71    1.07
   7  -2   5   18.82    0.97
  -8   2  -5    4.17    0.60
  -8   2  -5    4.59    0.34
  -8   2  -5    3.42    0.38
   8  -2   5    3.60    0.49
   8  -2   5    4.65    0.45
   8  -2   5    4.43    0.34
  -9   2  -5    1.82    0.42
  -9   2  -5    2.32    0.25
   9  -2   5    2.30    0.36
   9  -2   5    2.41    0.25
   9  -2   5    2.40    0.39
 -10   2  -5    0.64    0.16
 -10   2  -5    0.94    0.16
  10  -2   5    0.76    0.14
  10  -2   5    1.05    0.25
 -11   2  -5    1.39    0.15
 -11   2  -5    1.02    0.16
  11  -2   5    1.96    0.29
  11  -2   5    1.52    0.15
  10   1  -5    0.74    0.14
  10   1  -5    0.62    0.10
 -10  -1   5    0.78    0.13
   9   1  -5    0.85    0.15
   9   1  -5    0.65    0.16
  -9  -1   5    0.44    0.14
   8   1  -5    3.98    0.36
   8   1  -5    2.64    0.50
   8   1  -5    3.50    0.31
  -8  -1   5    3.85    0.77
  -8  -1   5    3.97    0.36
  -8  -1   5    3.06    0.26
   7   1  -5    0.39    0.16
   7   1  -5    0.32    0.28
   7   1  -5    0.44    0.20
  -7  -1   5   -0.47    0.32
  -7  -1   5    0.41    0.18
  -7  -1   5    0.23    0.25
  -7  -1   5    0.26    0.14
   6   1  -5    0.42    0.20
   6   1  -5   -0.10    0.14
   6   1  -5    0.17    0.27
  -6  -1   5   -0.23    0.14
  -6  -1   5   -0.03    0.20
  -6  -1   5   -0.04    0.21
  -6  -1   5    0.15    0.19
  -6  -1   5    0.13    0.14
   5   1  -5    1.08    0.26
   5   1  -5    1.31    0.20
  -5  -1   5    1.20    0.20
  -5  -1   5    1.52    0.21
  -5  -1   5    0.73    0.25
  -5  -1   5    1.52    0.46
  -5  -1   5    1.27    0.26
   4   1  -5   43.47    1.92
  -4  -1   5   40.62    1.80
  -4  -1   5   43.91    1.92
  -4  -1   5   42.40    1.92
   3   1  -5   35.86    1.63
  -3  -1   5   38.23    1.65
  -3  -1   5   36.05    1.63
   2   1  -5    2.98    0.29
  -2  -1   5    3.25    0.29
  -2  -1   5    3.12    0.28
   1   1  -5    3.40    0.24
  -1  -1   5    3.64    0.26
  -1  -1   5    2.99    0.22
   0   1  -5    1.36    0.14
   0  -1   5    1.61    0.18
   1  -1   5    5.38    0.30
  -2   1  -5   46.67    1.88
   2  -1   5   45.15    1.90
  -3   1  -5    8.52    0.45
  -4   1  -5   21.62    1.01
  -5   1  -5    1.44    0.25
  -6   1  -5   -0.13    0.22
   6  -1   5    0.08    0.11
   6  -1   5    0.17    0.19
  -7   1  -5    3.65    0.44
  -7   1  -5    3.88    0.31
   7  -1   5    3.43    0.28
   7  -1   5    3.65    0.39
  -8   1  -5    0.05    0.14
   8  -1   5    0.29    0.24
   8  -1   5   -0.07    0.12
  -9   1  -5    5.28    0.60
  -9   1  -5    4.29    0.34
   9  -1   5    4.64    0.47
   9  -1   5    4.54    0.34
 -10   1  -5   -0.05    0.10
 -10   1  -5    0.07    0.14
  10  -1   5    0.07    0.19
  10  -1   5    0.00    0.10
 -11   1  -5    0.30    0.10
 -11   1  -5    0.24    0.12
  11  -1   5    0.30    0.11
  11  -1   5    0.67    0.21
  10   0  -5    0.14    0.12
  10   0  -5    0.11    0.08
 -10   0   5    0.13    0.14
   9   0  -5   -0.08    0.09
   9   0  -5    0.17    0.13
  -9   0   5   -0.05    0.14
  -9   0   5    0.00    0.13
  -9   0   5   -0.04    0.08
  -9   0   5    0.11    0.11
   8   0  -5    0.00    0.13
   8   0  -5   -0.11    0.15
   8   0  -5    0.29    0.29
  -8   0   5   -0.01    0.14
  -8   0   5    0.04    0.11
  -8   0   5    0.06    0.16
   7   0  -5    4.29    0.38
   7   0  -5    3.88    0.57
   7   0  -5    3.74    0.33
  -7   0   5    3.25    0.44
  -7   0   5    3.79    0.36
  -7   0   5    4.09    0.38
  -7   0   5    3.73    0.30
   6   0  -5   12.72    0.68
   6   0  -5   12.69    0.70
   6   0  -5   13.04    0.87
  -6   0   5   13.27    0.72
  -6   0   5   12.94    0.82
  -6   0   5   13.31    0.71
  -6   0   5   13.64    0.65
   5   0  -5    2.09    0.36
   5   0  -5    1.83    0.23
  -5   0   5    1.65    0.31
  -5   0   5    1.62    0.33
  -5   0   5    1.44    0.30
  -5   0   5    1.83    0.25
  -5   0   5    1.54    0.21
   4   0  -5   22.24    1.10
  -4   0   5   21.03    1.08
  -4   0   5   20.51    1.06
   3   0  -5   81.69    3.38
  -3   0   5   81.94    3.38
  -3   0   5   79.35    3.37
   2   0  -5   35.91    1.53
  -2   0   5   34.76    1.51
  -2   0   5   34.91    1.54
   1   0  -5    2.70    0.21
  -1   0   5    2.26    0.26
  -1   0   5    2.65    0.18
   0   0  -5   20.79    0.86
   0   0   5   20.05    0.91
   1   0   5   36.84    1.55
   2   0   5    0.51    0.11
  -3   0  -5    8.85    0.43
   3   0   5    8.78    0.46
  -4   0  -5  149.60    6.01
  -5   0  -5    1.52    0.25
  -6   0  -5    3.06    0.36
   6   0   5    3.18    0.25
  -7   0  -5   32.69    1.39
  -7   0  -5   32.26    1.57
   7   0   5   30.86    1.44
   7   0   5   31.17    1.53
   7   0   5   31.65    1.37
  -8   0  -5    0.49    0.28
  -8   0  -5    0.25    0.16
   8   0   5    0.72    0.35
   8   0   5    0.77    0.17
  -9   0  -5    0.88    0.32
  -9   0  -5    0.91    0.18
   9   0   5    1.31    0.32
   9   0   5    0.79    0.17
 -10   0  -5    1.06    0.18
  10   0   5    1.49    0.29
 -11   0  -5   -0.03    0.14
 -11   0  -5    0.00    0.11
  11   0   5   -0.16    0.09
  11   0   5   -0.22    0.26
  10  -1  -5    0.05    0.07
  10  -1  -5    0.26    0.12
 -10   1   5    0.04    0.10
 -10   1   5    0.02    0.07
   9  -1  -5    0.03    0.09
   9  -1  -5   -0.01    0.12
  -9   1   5    0.10    0.11
  -9   1   5    0.00    0.11
  -9   1   5   -0.12    0.07
   8  -1  -5    0.39    0.16
   8  -1  -5    0.32    0.13
  -8   1   5    0.37    0.18
  -8   1   5    0.37    0.12
  -8   1   5    0.45    0.16
  -8   1   5    0.45    0.18
   7  -1  -5   -0.04    0.15
   7  -1  -5    0.05    0.22
   7  -1  -5    0.10    0.13
  -7   1   5   -0.30    0.28
  -7   1   5    0.02    0.27
  -7   1   5    0.11    0.18
  -7   1   5    0.00    0.11
  -7   1   5    0.08    0.17
   6  -1  -5   21.28    1.03
   6  -1  -5   20.89    1.01
   6  -1  -5   21.04    1.23
  -6   1   5   23.41    1.05
  -6   1   5   21.84    1.16
   5  -1  -5    1.16    0.22
   5  -1  -5    1.37    0.20
   5  -1  -5    1.27    0.30
  -5   1   5    1.62    0.24
  -5   1   5    1.12    0.35
  -5   1   5    0.94    0.16
  -5   1   5    1.22    0.28
  -5   1   5    1.09    0.19
  -5   1   5    1.25    0.27
   4  -1  -5   31.57    1.47
  -4   1   5   32.57    1.44
  -4   1   5   28.73    1.34
  -4   1   5   30.76    1.47
   3  -1  -5   85.46    3.48
  -3   1   5   81.93    3.47
  -3   1   5   82.61    3.46
   2  -1  -5    7.93    0.47
  -2   1   5    8.02    0.45
  -2   1   5    7.93    0.47
   1  -1  -5    0.06    0.09
  -1   1   5    0.01    0.09
  -1   1   5    0.11    0.07
   0  -1  -5    0.35    0.08
   0   1   5    0.38    0.10
   1   1   5   97.86    3.96
   2   1   5   53.41    2.22
   3   1   5  262.60   10.97
   4   1   5   10.64    2.09
  -5  -1  -5    0.23    0.16
  -6  -1  -5    2.80    0.35
  -7  -1  -5    0.62    0.24
  -7  -1  -5    0.79    0.19
   7   1   5    0.43    0.19
   7   1   5    0.47    0.20
   7   1   5    0.82    0.15
   7   1   5    0.18    0.26
  -8  -1  -5    0.05    0.22
   8   1   5    0.03    0.14
   8   1   5   -0.08    0.17
   8   1   5    0.03    0.21
  -9  -1  -5    0.11    0.14
  -9  -1  -5    0.35    0.28
   9   1   5    0.06    0.13
   9   1   5    0.51    0.27
   9   1   5    0.22    0.22
 -10  -1  -5   -0.04    0.14
  10   1   5   -0.05    0.12
 -11  -1  -5    0.06    0.12
 -11  -1  -5   -0.03    0.11
  11   1   5    0.10    0.17
  11   1   5   -0.12    0.09
 -12  -1  -5    0.26    0.10
 -12  -1  -5    0.18    0.08
  12   1   5    0.18    0.08
  12   1   5    0.43    0.17
   9  -2  -5   -0.13    0.11
  -9   2   5   -0.13    0.08
  -9   2   5   -0.01    0.09
   8  -2  -5    0.80    0.17
   8  -2  -5    0.33    0.14
  -8   2   5    0.98    0.20
  -8   2   5    0.56    0.17
  -8   2   5    0.56    0.12
   7  -2  -5    0.03    0.12
   7  -2  -5   -0.17    0.15
   7  -2  -5    0.11    0.26
  -7   2   5   -0.28    0.35
  -7   2   5   -0.01    0.15
  -7   2   5   -0.04    0.10
  -7   2   5   -0.09    0.16
  -7   2   5    0.10    0.18
   6  -2  -5    2.27    0.26
   6  -2  -5    2.36    0.44
  -6   2   5    2.84    0.32
  -6   2   5    2.25    0.38
  -6   2   5    2.49    0.36
  -6   2   5    2.74    0.30
  -6   2   5    2.13    0.23
   5  -2  -5    9.23    0.68
   5  -2  -5   10.04    0.52
  -5   2   5    8.57    0.47
  -5   2   5    9.36    0.55
  -5   2   5    9.72    0.62
  -5   2   5    8.66    0.52
  -5   2   5    9.72    0.56
  -5   2   5    9.17    0.63
   4  -2  -5    0.31    0.15
  -4   2   5    0.12    0.13
  -4   2   5    0.32    0.15
  -4   2   5    0.63    0.21
  -4   2   5    0.37    0.18
   3  -2  -5   12.53    0.74
  -3   2   5   13.64    0.86
  -3   2   5   13.98    0.72
   2  -2  -5   94.28    3.72
  -2   2   5   85.98    3.70
  -2   2   5   90.01    3.70
  -1   2   5   42.09    1.84
  -1   2   5   43.41    1.82
   0  -2  -5   69.43    2.75
   0   2   5   65.22    2.77
  -2  -2  -5   89.52    3.65
   2   2   5   92.45    3.71
  -3  -2  -5   20.65    0.91
  -4  -2  -5   43.71    1.86
  -5  -2  -5    0.64    0.19
  -6  -2  -5    0.25    0.19
  -7  -2  -5    4.87    0.47
  -7  -2  -5    3.92    0.33
   7   2   5    4.53    0.37
   7   2   5    3.95    0.39
   7   2   5    4.43    0.31
  -8  -2  -5    8.19    0.67
   8   2   5    8.36    0.52
   8   2   5    7.77    0.54
   8   2   5    8.41    0.48
  -9  -2  -5    2.03    0.27
  -9  -2  -5    1.79    0.45
   9   2   5    2.22    0.29
   9   2   5    1.78    0.32
   9   2   5    1.67    0.23
 -10  -2  -5   -0.04    0.13
  10   2   5    0.57    0.31
  10   2   5    0.04    0.12
 -11  -2  -5    0.02    0.11
  11   2   5    0.08    0.11
  11   2   5    0.15    0.18
 -12  -2  -5    0.54    0.12
 -12  -2  -5    0.32    0.09
  12   2   5    0.51    0.11
   9  -3  -5    0.10    0.08
   9  -3  -5    0.00    0.12
  -9   3   5   -0.07    0.10
  -9   3   5    0.06    0.08
   8  -3  -5    0.42    0.13
   8  -3  -5    0.23    0.15
  -8   3   5    0.16    0.12
  -8   3   5    0.11    0.12
  -8   3   5    0.29    0.10
   7  -3  -5    1.83    0.31
   7  -3  -5    1.84    0.40
  -7   3   5    2.78    0.43
  -7   3   5    1.82    0.25
  -7   3   5    1.15    0.27
   6  -3  -5    0.98    0.18
   6  -3  -5    0.30    0.22
   6  -3  -5    0.76    0.18
  -6   3   5    0.29    0.26
  -6   3   5    1.05    0.21
  -6   3   5    0.88    0.29
  -6   3   5    0.92    0.21
  -6   3   5    0.61    0.13
   5  -3  -5    0.34    0.16
   5  -3  -5    0.42    0.21
   5  -3  -5    0.48    0.15
  -5   3   5    0.20    0.22
  -5   3   5    0.36    0.19
  -5   3   5    0.44    0.11
  -5   3   5    0.28    0.26
  -5   3   5    0.78    0.21
  -5   3   5    0.52    0.21
  -5   3   5    0.44    0.18
   4  -3  -5    7.06    0.39
   4  -3  -5    6.24    0.51
  -4   3   5    4.90    0.49
  -4   3   5    5.65    0.34
  -4   3   5    5.15    0.48
  -4   3   5    6.17    0.41
  -4   3   5    6.30    0.45
  -4   3   5    5.79    0.40
   3  -3  -5    2.74    0.33
  -3   3   5    2.93    0.29
  -3   3   5    2.41    0.30
   1  -3  -5    0.48    0.17
  -1   3   5    0.70    0.15
  -1   3   5    0.45    0.14
  -1  -3  -5    2.78    0.23
   1   3   5    3.09    0.20
   1   3   5    2.73    0.26
  -2  -3  -5   18.66    0.85
   2   3   5   18.11    0.88
  -3  -3  -5    1.81    0.26
   3   3   5    1.79    0.17
  -4  -3  -5   14.84    0.74
   4   3   5   14.00    0.67
  -6  -3  -5   42.66    1.84
   6   3   5   39.15    1.68
   6   3   5   41.15    1.73
   6   3   5   37.90    1.73
  -7  -3  -5    2.63    0.28
  -7  -3  -5    2.14    0.34
   7   3   5    2.58    0.31
   7   3   5    2.44    0.30
   7   3   5    2.72    0.32
   7   3   5    2.99    0.26
  -8  -3  -5    0.33    0.27
  -8  -3  -5    0.68    0.18
   8   3   5    0.71    0.20
   8   3   5    0.62    0.18
   8   3   5    0.78    0.22
   8   3   5    0.89    0.24
  -9  -3  -5    3.04    0.49
  -9  -3  -5    3.35    0.33
   9   3   5    4.77    0.40
   9   3   5    3.49    0.43
   9   3   5    4.13    0.34
 -10  -3  -5    0.18    0.15
  10   3   5    0.29    0.18
  10   3   5    0.16    0.14
 -11  -3  -5    0.20    0.13
  11   3   5    0.34    0.12
 -12  -3  -5    0.10    0.08
 -12  -3  -5    0.20    0.10
  12   3   5    0.16    0.14
  12   3   5    0.09    0.09
   9  -4  -5    0.32    0.08
   9  -4  -5    0.55    0.16
  -9   4   5    0.55    0.11
  -9   4   5    0.45    0.11
   8  -4  -5    0.10    0.15
   8  -4  -5    0.18    0.09
  -8   4   5    0.14    0.09
  -8   4   5    0.17    0.11
  -8   4   5    0.07    0.12
   7  -4  -5   -0.03    0.14
   7  -4  -5    0.07    0.11
   7  -4  -5    0.10    0.48
  -7   4   5   -0.02    0.12
  -7   4   5   -0.02    0.12
  -7   4   5   -0.03    0.09
   6  -4  -5    0.44    0.15
   6  -4  -5    0.44    0.16
   6  -4  -5    0.20    0.22
  -6   4   5    0.44    0.17
  -6   4   5    0.47    0.13
  -6   4   5    0.41    0.16
  -6   4   5    0.02    0.26
   5  -4  -5    1.89    0.22
   5  -4  -5    2.65    0.30
   5  -4  -5    1.56    0.34
  -5   4   5    3.20    0.50
  -5   4   5    2.60    0.23
  -5   4   5    2.81    0.29
   4  -4  -5    1.11    0.29
   4  -4  -5    0.97    0.27
   4  -4  -5    1.00    0.17
  -4   4   5    1.36    0.22
  -4   4   5    1.62    0.33
  -4   4   5    1.32    0.34
  -4   4   5    0.90    0.14
  -4   4   5    1.24    0.24
   3  -4  -5   10.25    0.51
   3  -4  -5    9.74    0.66
  -3   4   5    9.39    0.63
  -3   4   5   10.31    0.67
  -3   4   5    9.82    0.58
  -3   4   5    9.57    0.64
   2  -4  -5   63.97    2.67
  -2   4   5   58.91    2.62
  -2   4   5   60.69    2.59
   1  -4  -5    6.89    0.47
  -1   4   5    7.09    0.44
  -1   4   5    6.85    0.45
   0  -4  -5   30.40    1.35
   0   4   5   28.70    1.31
   0   4   5   28.34    1.29
  -1  -4  -5   -0.01    0.10
   1   4   5   -0.12    0.09
   1   4   5    0.08    0.12
  -2  -4  -5   33.35    1.48
  -3  -4  -5    6.64    0.45
  -4  -4  -5    0.17    0.14
   4   4   5    0.09    0.11
  -6  -4  -5    1.17    0.20
  -6  -4  -5    1.51    0.33
   6   4   5    1.21    0.18
   6   4   5    1.38    0.24
   6   4   5    1.11    0.24
  -7  -4  -5   24.48    1.11
  -7  -4  -5   23.86    1.29
   7   4   5   23.13    1.11
   7   4   5   24.42    1.15
   7   4   5   24.82    1.09
   7   4   5   24.59    1.13
  -8  -4  -5   10.04    1.07
  -8  -4  -5   11.10    0.62
   8   4   5   11.75    0.65
   8   4   5   10.98    0.64
   8   4   5   12.24    0.61
   8   4   5   12.15    0.68
  -9  -4  -5    5.96    0.66
  -9  -4  -5    5.84    0.42
   9   4   5    6.44    0.46
   9   4   5    6.70    0.42
   9   4   5    5.85    0.50
 -10  -4  -5    0.17    0.15
  10   4   5    0.53    0.19
  10   4   5    0.06    0.14
 -11  -4  -5    0.62    0.24
  11   4   5    0.57    0.30
  11   4   5    0.39    0.17
 -12  -4  -5    0.01    0.08
  12   4   5    0.05    0.17
  12   4   5    0.03    0.07
   8  -5  -5    1.67    0.17
   8  -5  -5    2.03    0.24
  -8   5   5    1.57    0.19
  -8   5   5    2.21    0.23
   7  -5  -5    0.73    0.13
   7  -5  -5    0.92    0.18
  -7   5   5    0.72    0.12
  -7   5   5    0.61    0.15
  -7   5   5    0.77    0.17
   6  -5  -5    0.77    0.24
   6  -5  -5    0.82    0.27
  -6   5   5    0.56    0.16
  -6   5   5    0.71    0.20
  -6   5   5    0.27    0.21
   5  -5  -5    2.45    0.25
   5  -5  -5    2.06    0.44
   5  -5  -5    2.74    0.31
  -5   5   5    3.30    0.44
  -5   5   5    2.69    0.29
  -5   5   5    2.79    0.23
  -5   5   5    2.50    0.30
   4  -5  -5    8.87    0.56
   4  -5  -5   10.20    0.76
   4  -5  -5   11.62    0.62
  -4   5   5    9.67    0.60
  -4   5   5   10.45    0.59
  -4   5   5   10.09    0.50
  -4   5   5    8.60    0.70
   3  -5  -5    0.36    0.18
   3  -5  -5    0.16    0.14
   3  -5  -5    0.30    0.13
  -3   5   5    0.22    0.09
  -3   5   5    0.23    0.12
  -3   5   5    0.24    0.13
  -3   5   5    0.33    0.13
  -3   5   5    0.13    0.18
  -3   5   5    0.13    0.20
   2  -5  -5    6.02    0.50
   2  -5  -5    5.90    0.34
  -2   5   5    5.83    0.47
  -2   5   5    4.90    0.37
   1  -5  -5   -0.12    0.12
  -1   5   5   -0.02    0.10
   0  -5  -5   61.31    2.55
   0   5   5   54.10    2.47
   0   5   5   58.78    2.47
  -1  -5  -5    7.43    0.50
   1   5   5    7.03    0.45
  -2  -5  -5   25.34    1.25
   2   5   5   27.03    1.20
  -3  -5  -5    2.75    0.32
   3   5   5    2.60    0.30
  -5  -5  -5   11.48    0.74
  -5  -5  -5   11.47    0.68
   5   5   5   13.04    0.72
   5   5   5    9.41    0.63
  -6  -5  -5    6.78    0.56
  -6  -5  -5    6.96    0.43
   6   5   5    6.51    0.44
   6   5   5    6.33    0.39
   6   5   5    6.47    0.44
  -7  -5  -5    0.02    0.17
  -7  -5  -5    0.09    0.23
   7   5   5    0.34    0.21
   7   5   5    0.15    0.14
   7   5   5    0.14    0.17
  -8  -5  -5    1.92    0.27
  -8  -5  -5    1.05    0.36
   8   5   5    1.26    0.20
   8   5   5    1.67    0.27
   8   5   5    1.47    0.25
   8   5   5    1.76    0.25
  -9  -5  -5    0.55    0.51
  -9  -5  -5    1.72    0.29
   9   5   5    1.48    0.27
   9   5   5    1.58    0.28
   9   5   5    1.54    0.29
 -10  -5  -5    0.29    0.16
  10   5   5    0.11    0.14
  10   5   5   -0.07    0.17
 -11  -5  -5    0.10    0.10
  11   5   5    0.22    0.11
  11   5   5    0.10    0.18
  11   5   5    0.26    0.18
   8  -6  -5    0.04    0.06
   8  -6  -5    0.13    0.11
  -8   6   5    0.20    0.08
  -8   6   5    0.06    0.09
   7  -6  -5    3.15    0.29
   7  -6  -5    2.60    0.22
  -7   6   5    3.53    0.29
   6  -6  -5    0.04    0.10
   6  -6  -5   -0.13    0.13
  -6   6   5   -0.03    0.10
  -6   6   5   -0.10    0.08
  -6   6   5   -0.02    0.11
   5  -6  -5    0.06    0.25
   5  -6  -5   -0.08    0.12
   5  -6  -5    0.09    0.11
  -5   6   5    0.23    0.40
  -5   6   5    0.14    0.13
  -5   6   5    0.16    0.13
  -5   6   5    0.06    0.09
   4  -6  -5    9.59    0.52
   4  -6  -5    9.59    0.77
   4  -6  -5    8.65    0.55
  -4   6   5    9.56    0.55
  -4   6   5    9.64    0.67
  -4   6   5    9.15    0.48
  -4   6   5    9.63    0.57
   3  -6  -5    2.44    0.46
   3  -6  -5    1.58    0.25
  -3   6   5    2.01    0.19
  -3   6   5    2.20    0.31
  -3   6   5    2.41    0.30
   2  -6  -5    0.92    0.16
   2  -6  -5    0.58    0.20
   2  -6  -5    0.58    0.18
  -2   6   5    0.99    0.20
  -2   6   5    1.00    0.16
  -2   6   5    0.86    0.26
  -2   6   5    0.83    0.13
   1  -6  -5    0.15    0.10
   1  -6  -5    0.09    0.16
  -1   6   5   -0.06    0.08
  -1   6   5    0.12    0.11
  -1   6   5    0.28    0.20
  -1   6   5    0.16    0.13
  -1   6   5    0.05    0.10
   0  -6  -5   11.11    0.55
   0  -6  -5   13.78    1.08
   0   6   5   10.25    0.65
   0   6   5   10.39    0.56
   0   6   5   11.28    0.59
   0   6   5   11.18    0.66
  -1  -6  -5   15.24    0.86
   1   6   5   13.66    0.69
   1   6   5   15.31    0.74
  -2  -6  -5    0.01    0.13
   2   6   5    0.14    0.11
   2   6   5   -0.08    0.09
   2   6   5    0.13    0.11
  -3  -6  -5    3.73    0.42
   3   6   5    3.83    0.30
   3   6   5    3.81    0.31
   3   6   5    3.76    0.29
  -4  -6  -5    3.57    0.28
  -4  -6  -5    3.49    0.39
   4   6   5    3.64    0.29
   4   6   5    3.56    0.32
  -5  -6  -5    0.15    0.15
  -5  -6  -5    0.09    0.18
   5   6   5   -0.02    0.20
   5   6   5   -0.11    0.12
   5   6   5    0.07    0.13
  -6  -6  -5    0.24    0.17
  -6  -6  -5    0.09    0.24
   6   6   5    0.22    0.17
   6   6   5    0.27    0.15
   6   6   5   -0.13    0.16
  -7  -6  -5   17.91    0.90
   7   6   5   18.82    0.88
   7   6   5   18.72    0.92
   7   6   5   18.87    0.96
  -8  -6  -5   14.27    0.78
  -8  -6  -5   14.58    1.03
   8   6   5   15.84    0.76
   8   6   5   16.11    0.81
   8   6   5   14.64    0.78
   8   6   5   16.57    0.85
  -9  -6  -5    1.19    0.46
  -9  -6  -5    2.05    0.27
   9   6   5    2.00    0.28
   9   6   5    2.09    0.27
   9   6   5    1.80    0.22
 -10  -6  -5    0.11    0.13
  10   6   5    0.08    0.15
  10   6   5   -0.06    0.12
 -11  -6  -5    0.23    0.11
  11   6   5    0.61    0.19
  11   6   5   -0.09    0.15
  11   6   5    0.13    0.10
   7  -7  -5    1.71    0.15
   7  -7  -5    1.18    0.17
  -7   7   5    1.38    0.17
  -7   7   5    1.76    0.19
   6  -7  -5    0.79    0.14
   6  -7  -5    1.10    0.24
  -6   7   5    0.54    0.10
  -6   7   5    0.70    0.15
  -6   7   5    0.64    0.14
   5  -7  -5    2.38    0.23
   5  -7  -5    2.45    0.30
  -5   7   5    2.57    0.28
  -5   7   5    2.73    0.28
  -5   7   5    2.62    0.21
   4  -7  -5   -0.07    0.12
   4  -7  -5   -0.04    0.19
   4  -7  -5   -0.02    0.09
  -4   7   5    0.05    0.11
  -4   7   5    0.11    0.09
  -4   7   5   -0.04    0.10
   3  -7  -5   15.75    0.76
   3  -7  -5   15.57    0.81
   3  -7  -5   15.80    1.02
  -3   7   5   15.37    0.81
  -3   7   5   15.82    0.72
  -3   7   5   14.80    0.78
   2  -7  -5   16.74    1.04
   2  -7  -5   16.94    0.85
   2  -7  -5   16.87    0.79
  -2   7   5   15.53    0.90
  -2   7   5   16.25    0.84
  -2   7   5   16.29    0.81
   1  -7  -5    2.36    0.23
   1  -7  -5    3.17    0.49
   1  -7  -5    2.90    0.34
  -1   7   5    2.68    0.27
  -1   7   5    3.31    0.42
  -1   7   5    2.43    0.21
  -1   7   5    2.59    0.26
   0  -7  -5   18.37    1.05
   0  -7  -5   17.18    0.91
   0  -7  -5   18.75    0.83
   0   7   5   17.25    0.78
   0   7   5   17.50    0.84
   0   7   5   17.55    0.87
   0   7   5   16.82    0.92
  -1  -7  -5    4.33    0.31
  -1  -7  -5    4.30    0.46
   1   7   5    4.43    0.35
   1   7   5    4.77    0.35
   1   7   5    4.00    0.31
  -2  -7  -5    2.51    0.25
  -2  -7  -5    3.37    0.49
   2   7   5    3.56    0.46
   2   7   5    2.44    0.26
   2   7   5    2.40    0.22
   2   7   5    2.26    0.25
  -3  -7  -5   12.18    0.81
  -3  -7  -5   11.62    0.60
   3   7   5   11.26    0.61
   3   7   5   12.46    0.59
   3   7   5   12.34    0.65
   3   7   5   12.35    0.66
  -4  -7  -5    1.34    0.20
  -4  -7  -5    1.41    0.37
   4   7   5    0.86    0.18
   4   7   5    1.32    0.22
   4   7   5    1.12    0.24
  -5  -7  -5    3.92    0.37
  -5  -7  -5    4.84    0.53
   5   7   5    4.48    0.36
  -6  -7  -5    4.21    0.37
   6   7   5    4.79    0.41
   6   7   5    4.54    0.40
   6   7   5    4.57    0.35
  -7  -7  -5    1.19    0.22
  -7  -7  -5    1.31    0.39
   7   7   5    1.36    0.22
   7   7   5    1.81    0.28
   7   7   5    1.35    0.24
  -8  -7  -5   -0.03    0.14
  -8  -7  -5   -0.29    0.26
   8   7   5    0.20    0.18
   8   7   5    0.38    0.20
   8   7   5    0.08    0.14
  -9  -7  -5    0.85    0.19
   9   7   5    0.86    0.19
   9   7   5    0.82    0.17
 -10  -7  -5    0.23    0.16
  10   7   5    0.29    0.14
  10   7   5    0.27    0.15
 -11  -7  -5   -0.03    0.08
  11   7   5   -0.02    0.08
  11   7   5    0.03    0.12
   6  -8  -5    0.68    0.15
   6  -8  -5    0.86    0.12
  -6   8   5    1.26    0.19
  -6   8   5    0.99    0.17
   5  -8  -5    3.34    0.37
   5  -8  -5    3.12    0.24
  -5   8   5    2.94    0.27
  -5   8   5    3.38    0.28
   4  -8  -5    1.14    0.16
   4  -8  -5    1.33    0.22
  -4   8   5    1.04    0.18
  -4   8   5    1.43    0.22
  -4   8   5    1.48    0.16
   3  -8  -5    0.57    0.27
   3  -8  -5    0.57    0.13
  -3   8   5    0.30    0.13
  -3   8   5    0.36    0.15
   2  -8  -5    1.13    0.17
   2  -8  -5    0.82    0.27
   2  -8  -5    1.31    0.24
  -2   8   5    0.89    0.20
  -2   8   5    0.70    0.15
  -2   8   5    0.13    0.27
  -2   8   5    1.35    0.16
   1  -8  -5    4.89    0.42
   1  -8  -5    5.43    0.56
   1  -8  -5    4.61    0.33
  -1   8   5    4.59    0.36
  -1   8   5    5.21    0.39
  -1   8   5    5.19    0.31
   0  -8  -5    8.94    0.59
   0  -8  -5    9.21    0.50
   0  -8  -5    8.17    0.71
   0   8   5    8.40    0.51
   0   8   5    9.35    0.47
   0   8   5    9.26    0.55
  -1  -8  -5    3.71    0.41
  -1  -8  -5    3.88    0.57
  -1  -8  -5    2.99    0.28
   1   8   5    2.87    0.30
   1   8   5    3.04    0.24
   1   8   5    3.23    0.39
   1   8   5    3.25    0.30
  -2  -8  -5   21.91    0.99
  -2  -8  -5   22.61    1.09
  -2  -8  -5   22.44    1.26
   2   8   5   20.35    0.93
   2   8   5   20.83    0.99
   2   8   5   21.47    1.02
   2   8   5   19.41    1.18
  -3  -8  -5   10.34    0.55
  -3  -8  -5    9.99    0.79
   3   8   5   10.45    0.60
   3   8   5   10.23    0.56
   3   8   5    8.82    0.50
   3   8   5   11.13    0.69
  -4  -8  -5    0.07    0.29
  -4  -8  -5    0.18    0.15
   4   8   5    0.17    0.17
   4   8   5    0.14    0.14
  -5  -8  -5    7.33    0.47
  -5  -8  -5    7.39    0.69
   5   8   5    6.79    0.49
   5   8   5    7.13    0.45
  -6  -8  -5    8.15    0.76
  -6  -8  -5    7.68    0.51
   6   8   5    8.54    0.50
   6   8   5    8.15    0.55
   6   8   5    8.06    0.52
  -7  -8  -5    0.34    0.47
  -7  -8  -5    0.40    0.17
   7   8   5    0.37    0.19
   7   8   5    0.16    0.14
   7   8   5    0.55    0.21
  -8  -8  -5    0.29    0.15
   8   8   5    0.49    0.16
   8   8   5    0.66    0.17
   8   8   5    0.82    0.19
  -9  -8  -5    0.06    0.13
   9   8   5    0.24    0.13
   9   8   5    0.39    0.14
 -10  -8  -5    0.33    0.12
  10   8   5    0.17    0.09
  10   8   5    0.22    0.13
   5  -9  -5    0.71    0.11
   5  -9  -5    0.48    0.15
  -5   9   5    0.40    0.11
  -5   9   5    0.56    0.13
   4  -9  -5    0.25    0.10
   4  -9  -5    0.31    0.14
  -4   9   5    0.43    0.14
  -4   9   5    0.14    0.12
   3  -9  -5    0.20    0.09
   3  -9  -5    0.26    0.15
  -3   9   5    0.11    0.10
  -3   9   5    0.19    0.09
  -3   9   5    0.13    0.10
   2  -9  -5    3.71    0.28
   2  -9  -5    3.82    0.35
   2  -9  -5    4.83    0.69
  -2   9   5    4.09    0.33
  -2   9   5    3.87    0.26
  -2   9   5    3.81    0.33
   1  -9  -5    0.63    0.35
   1  -9  -5    0.73    0.25
   1  -9  -5    0.86    0.17
  -1   9   5    0.84    0.19
  -1   9   5    0.45    0.15
   0  -9  -5    1.48    0.22
   0  -9  -5    1.53    0.28
   0  -9  -5    1.90    0.45
   0   9   5    1.48    0.23
   0   9   5    1.15    0.21
   0   9   5    1.41    0.17
  -1  -9  -5    0.16    0.13
  -1  -9  -5    0.13    0.19
  -1  -9  -5   -0.26    0.20
   1   9   5   -0.06    0.10
   1   9   5   -0.24    0.12
   1   9   5    0.09    0.11
  -2  -9  -5    4.66    0.68
  -2  -9  -5    3.45    0.29
  -2  -9  -5    4.17    0.41
   2   9   5    3.24    0.34
   2   9   5    3.47    0.32
   2   9   5    2.71    0.30
  -3  -9  -5    3.45    0.41
  -3  -9  -5    2.84    0.28
  -3  -9  -5    2.53    0.50
   3   9   5    2.73    0.29
   3   9   5    2.67    0.31
   3   9   5    2.64    0.30
  -4  -9  -5    1.42    0.23
  -4  -9  -5    0.90    0.38
  -4  -9  -5    1.80    0.36
   4   9   5    0.90    0.22
   4   9   5    1.47    0.24
  -5  -9  -5    0.58    0.18
  -5  -9  -5    0.96    0.39
  -5  -9  -5    1.00    0.46
   5   9   5    0.43    0.20
   5   9   5    0.58    0.18
  -6  -9  -5    4.01    0.56
  -6  -9  -5    5.40    0.65
  -6  -9  -5    3.58    0.34
   6   9   5    4.32    0.34
   6   9   5    4.93    0.40
   6   9   5    4.07    0.36
  -7  -9  -5    0.22    0.13
   7   9   5    0.55    0.19
   7   9   5    0.36    0.16
   7   9   5    0.33    0.14
  -8  -9  -5    0.02    0.12
   8   9   5    0.02    0.15
   8   9   5   -0.02    0.13
   8   9   5    0.03    0.11
  -9  -9  -5    0.00    0.10
   9   9   5   -0.01    0.10
   9   9   5    0.16    0.10
   4 -10  -5    0.01    0.07
   4 -10  -5   -0.06    0.12
  -4  10   5    0.11    0.10
  -4  10   5    0.07    0.08
   3 -10  -5    0.62    0.16
  -3  10   5    0.36    0.15
  -3  10   5    0.50    0.12
   2 -10  -5    0.08    0.10
   2 -10  -5    0.20    0.19
  -2  10   5    0.18    0.12
  -2  10   5    0.01    0.09
  -2  10   5   -0.01    0.08
   1 -10  -5    1.55    0.27
   1 -10  -5    1.59    0.21
  -1  10   5    1.47    0.21
  -1  10   5    1.46    0.22
   0 -10  -5    0.73    0.21
   0 -10  -5    0.56    0.15
   0  10   5    0.42    0.15
   0  10   5    0.41    0.15
  -1 -10  -5    4.68    0.70
  -1 -10  -5    4.67    0.33
  -1 -10  -5    4.51    0.42
   1  10   5    5.06    0.37
   1  10   5    4.28    0.35
  -2 -10  -5    2.63    0.54
  -2 -10  -5    2.32    0.25
  -2 -10  -5    1.58    0.27
   2  10   5    1.92    0.24
   2  10   5    1.54    0.22
  -3 -10  -5   -0.38    0.28
  -3 -10  -5    0.48    0.24
  -3 -10  -5    0.14    0.14
   3  10   5   -0.17    0.13
   3  10   5    0.03    0.14
   3  10   5   -0.32    0.14
  -4 -10  -5    0.20    0.22
  -4 -10  -5    0.27    0.14
   4  10   5    0.42    0.16
   4  10   5    0.28    0.17
  -5 -10  -5   -0.04    0.23
  -5 -10  -5    0.13    0.14
   5  10   5    0.07    0.14
   5  10   5    0.17    0.15
  -6 -10  -5    1.11    0.20
   6  10   5    1.19    0.18
   6  10   5    1.44    0.21
   6  10   5    0.94    0.18
  -7 -10  -5    0.47    0.15
   7  10   5    0.44    0.15
   7  10   5    0.45    0.14
   7  10   5    0.58    0.22
  -8 -10  -5    0.63    0.13
   8  10   5    0.51    0.13
   8  10   5    0.31    0.15
   8  10   5    0.38    0.11
   3 -11  -5    0.00    0.07
   3 -11  -5   -0.28    0.11
  -3  11   5    0.02    0.09
  -3  11   5    0.07    0.08
   2 -11  -5    0.19    0.08
   2 -11  -5    0.01    0.14
  -2  11   5    0.01    0.09
  -2  11   5    0.05    0.08
   1 -11  -5    0.13    0.09
   1 -11  -5    0.12    0.15
  -1  11   5    0.29    0.13
  -1  11   5    0.25    0.10
   0 -11  -5    2.55    0.30
   0 -11  -5    2.67    0.22
   0  11   5    2.54    0.25
   0  11   5    2.41    0.23
  -1 -11  -5    0.08    0.10
  -1 -11  -5    0.32    0.18
   1  11   5    0.14    0.12
  -2 -11  -5    0.08    0.18
  -2 -11  -5   -0.08    0.10
   2  11   5    0.04    0.12
  -3 -11  -5    0.42    0.17
  -3 -11  -5    0.37    0.14
   3  11   5    0.59    0.16
  -4 -11  -5    0.01    0.21
  -4 -11  -5   -0.06    0.11
   4  11   5   -0.04    0.11
   4  11   5   -0.01    0.13
  -5 -11  -5    2.34    0.35
  -5 -11  -5    2.26    0.28
   5  11   5    2.21    0.25
   5  11   5    1.97    0.25
   5  11   5    2.97    0.34
  -6 -11  -5    0.22    0.11
   6  11   5    0.05    0.10
   6  11   5    0.05    0.11
   6  11   5    0.03    0.12
  -7 -11  -5    1.07    0.15
   7  11   5    1.47    0.16
   7  11   5    1.43    0.16
   7  11   5    1.43    0.18
   0 -12  -5    0.99    0.18
   0 -12  -5    0.47    0.10
   0  12   5    0.76    0.14
  -1 -12  -5    0.18    0.09
  -1 -12  -5    0.23    0.14
   1  12   5    0.36    0.11
  -2 -12  -5    0.19    0.13
  -2 -12  -5    0.06    0.10
   2  12   5    0.21    0.11
  -3 -12  -5    0.17    0.18
  -3 -12  -5    0.30    0.11
   3  12   5    0.31    0.11
  -4 -12  -5    0.32    0.11
   4  12   5    0.39    0.13
   4  12   5    0.59    0.12
  -5 -12  -5   -0.04    0.08
   5  12   5    0.01    0.10
   5  12   5    0.05    0.09
   4  10  -6    0.25    0.09
  -4 -10   6    0.20    0.08
  -4 -10   6    0.11    0.11
   3  10  -6    0.26    0.10
  -3 -10   6    0.13    0.09
  -3 -10   6    0.14    0.13
   2  10  -6    0.07    0.09
  -2 -10   6    0.00    0.09
  -2 -10   6    0.02    0.12
  -2 -10   6   -0.20    0.16
   1  10  -6    0.41    0.11
  -1 -10   6    0.59    0.13
  -1 -10   6    0.63    0.18
  -1 -10   6    0.30    0.13
   0  10  -6    0.05    0.09
   0 -10   6    0.22    0.11
   0 -10   6    0.00    0.11
   0 -10   6    0.22    0.15
  -1  10  -6    0.26    0.10
   1 -10   6    0.35    0.15
   1 -10   6    0.62    0.17
   1 -10   6    0.16    0.10
  -2  10  -6    1.27    0.15
   2 -10   6    0.71    0.16
   2 -10   6    1.03    0.14
   2 -10   6    1.17    0.19
  -3  10  -6    0.17    0.09
   3 -10   6    0.15    0.08
   3 -10   6    0.10    0.13
   5   9  -6    0.18    0.10
  -5  -9   6    0.18    0.10
  -5  -9   6    0.10    0.12
   4   9  -6    0.14    0.13
  -4  -9   6    0.00    0.12
  -4  -9   6   -0.06    0.09
   3   9  -6    0.10    0.12
  -3  -9   6    0.32    0.13
  -3  -9   6    0.24    0.16
  -3  -9   6    0.29    0.21
   2   9  -6    0.29    0.12
  -2  -9   6    0.22    0.17
  -2  -9   6    0.59    0.16
  -2  -9   6    0.39    0.18
   1   9  -6    0.05    0.12
  -1  -9   6    0.09    0.15
  -1  -9   6    0.01    0.12
  -1  -9   6    0.15    0.18
   0   9  -6    2.00    0.22
   0  -9   6    2.19    0.25
   0  -9   6    2.22    0.29
   0  -9   6    2.05    0.30
  -1   9  -6   -0.14    0.10
   1  -9   6    0.07    0.15
   1  -9   6    0.28    0.18
   1  -9   6   -0.01    0.11
  -2   9  -6    0.12    0.10
   2  -9   6    0.07    0.20
   2  -9   6    0.28    0.13
   2  -9   6    0.16    0.19
  -3   9  -6    3.11    0.24
   3  -9   6    3.07    0.33
   3  -9   6    2.97    0.25
  -4   9  -6    0.11    0.09
   4  -9   6    0.10    0.15
   4  -9   6    0.11    0.10
  -5   9  -6    0.05    0.07
   5  -9   6    0.05    0.08
   5  -9   6    0.07    0.13
   7   8  -6   -0.03    0.07
  -7  -8   6    0.06    0.08
   6   8  -6    0.58    0.13
  -6  -8   6    0.49    0.12
  -6  -8   6    0.37    0.15
   5   8  -6    0.21    0.13
  -5  -8   6    0.11    0.11
  -5  -8   6   -0.08    0.12
   4   8  -6    0.81    0.17
  -4  -8   6    0.53    0.14
  -4  -8   6    0.86    0.24
  -3  -8   6   -0.29    0.18
  -3  -8   6    0.01    0.19
  -3  -8   6    0.03    0.14
  -3  -8   6    0.00    0.34
   2   8  -6    2.93    0.28
   2   8  -6    3.84    0.52
  -2  -8   6    2.74    0.32
  -2  -8   6    3.35    0.31
  -2  -8   6    3.02    0.40
  -2  -8   6    2.85    0.50
   1   8  -6    1.47    0.61
   1   8  -6    1.75    0.23
  -1  -8   6    1.86    0.35
  -1  -8   6    1.94    0.30
  -1  -8   6    1.28    0.47
  -1  -8   6    1.78    0.24
   0   8  -6    0.39    0.22
   0   8  -6   -0.01    0.27
   0  -8   6    0.28    0.21
   0  -8   6    0.09    0.23
   0  -8   6    0.23    0.35
  -1   8  -6    0.29    0.40
  -1   8  -6    0.37    0.14
   1  -8   6    0.43    0.16
   1  -8   6    0.31    0.26
   1  -8   6    0.21    0.20
  -2   8  -6    2.39    0.42
  -2   8  -6    2.02    0.23
   2  -8   6    2.35    0.27
   2  -8   6    2.39    0.34
  -3   8  -6    0.74    0.15
   3  -8   6    0.63    0.17
   3  -8   6    0.38    0.24
  -4   8  -6    1.73    0.19
   4  -8   6    2.10    0.24
   4  -8   6    1.48    0.30
  -5   8  -6    0.58    0.13
   5  -8   6    0.44    0.17
   5  -8   6    0.59    0.14
  -6   8  -6    0.96    0.13
   6  -8   6    0.90    0.13
   6  -8   6    0.96    0.18
  -7   8  -6    0.84    0.11
   7  -8   6    1.00    0.11
   7  -8   6    1.07    0.20
   7   7  -6    0.18    0.11
   7   7  -6    0.88    0.34
  -7  -7   6    0.19    0.10
   6   7  -6    0.25    0.13
  -6  -7   6    0.13    0.14
  -6  -7   6    0.21    0.13
   5   7  -6    1.70    0.22
  -5  -7   6    2.89    0.27
  -5  -7   6    2.33    0.35
   4   7  -6    3.02    0.29
   4   7  -6    3.31    0.58
  -4  -7   6    2.56    0.29
  -4  -7   6    2.80    0.56
  -4  -7   6    1.68    0.42
  -4  -7   6    2.63    0.38
   3   7  -6   -0.16    0.25
   3   7  -6   -0.14    0.13
  -3  -7   6    0.06    0.21
  -3  -7   6    0.31    0.41
  -3  -7   6    0.11    0.16
  -3  -7   6   -0.16    0.19
  -3  -7   6   -0.04    0.26
   2   7  -6    0.07    0.26
   2   7  -6    0.09    0.14
  -2  -7   6    0.07    0.15
  -2  -7   6    0.12    0.37
  -2  -7   6   -0.04    0.20
  -2  -7   6    0.24    0.24
   1   7  -6    3.96    0.51
   1   7  -6    2.34    0.26
  -1  -7   6    3.50    0.57
  -1  -7   6    3.31    0.34
  -1  -7   6    2.90    0.37
   0   7  -6    0.61    0.16
   0   7  -6    0.51    0.30
   0  -7   6    0.48    0.34
   0  -7   6    0.46    0.25
   0  -7   6    0.62    0.19
   0  -7   6    0.70    0.27
  -1   7  -6    0.17    0.23
  -1   7  -6   -0.05    0.11
   1  -7   6    0.33    0.25
   1  -7   6    0.14    0.21
   1  -7   6   -0.02    0.27
   1  -7   6    0.36    0.16
  -2   7  -6    0.29    0.12
  -2   7  -6    0.63    0.31
   2  -7   6    0.41    0.23
   2  -7   6    0.30    0.27
   2  -7   6    0.50    0.17
   2  -7   6    0.51    0.31
  -3   7  -6    0.19    0.12
  -3   7  -6   -0.33    0.21
   3  -7   6    0.14    0.28
   3  -7   6    0.14    0.25
   3  -7   6    0.21    0.18
   3  -7   6    0.14    0.12
  -4   7  -6    1.08    0.22
  -4   7  -6    0.70    0.32
   4  -7   6    0.66    0.33
   4  -7   6    1.12    0.31
   4  -7   6    0.75    0.25
  -5   7  -6    1.34    0.17
   5  -7   6    1.71    0.21
   5  -7   6    1.67    0.37
   5  -7   6    1.66    0.41
  -6   7  -6    0.35    0.11
   6  -7   6    0.39    0.13
   6  -7   6    0.19    0.24
   6  -7   6    0.44    0.17
  -7   7  -6    0.24    0.09
   7  -7   6    0.33    0.10
   7  -7   6    0.49    0.15
  -8   7  -6    0.15    0.07
   8  -7   6    0.08    0.06
   8   6  -6    0.64    0.23
   8   6  -6    0.16    0.09
  -8  -6   6    0.17    0.09
   7   6  -6    0.02    0.11
   7   6  -6    0.00    0.20
  -7  -6   6    0.04    0.11
   6   6  -6    0.08    0.21
   6   6  -6    0.04    0.13
  -6  -6   6    0.01    0.14
  -6  -6   6    0.03    0.16
   5   6  -6    1.37    0.37
   5   6  -6    1.50    0.46
  -5  -6   6    1.30    0.35
  -5  -6   6    1.11    0.29
  -5  -6   6    1.25    0.62
   4   6  -6    1.16    0.20
   4   6  -6    1.28    0.38
  -4  -6   6    1.21    0.20
  -4  -6   6    1.80    0.51
  -4  -6   6    1.15    0.30
  -4  -6   6    0.82    0.29
  -4  -6   6    1.04    0.25
   3   6  -6   15.37    0.97
   3   6  -6   14.37    0.74
  -3  -6   6   15.59    0.92
  -3  -6   6   15.01    0.77
  -3  -6   6   14.21    0.80
  -3  -6   6   14.54    1.07
  -3  -6   6   16.54    0.96
   2   6  -6   10.32    0.53
   2   6  -6   10.31    0.74
  -2  -6   6    9.41    0.81
  -2  -6   6    8.68    0.64
  -2  -6   6    9.82    0.56
   1   6  -6    0.19    0.12
   1   6  -6    0.03    0.24
  -1  -6   6    0.01    0.16
  -1  -6   6    0.04    0.26
  -1  -6   6    0.18    0.21
  -1  -6   6   -0.07    0.14
   0   6  -6   -0.08    0.11
   0   6  -6    0.01    0.19
   0  -6   6    0.21    0.24
   0  -6   6    0.15    0.23
   0  -6   6    0.03    0.12
   0  -6   6   -0.12    0.29
  -1   6  -6    0.75    0.29
  -1   6  -6    0.83    0.16
   1  -6   6    1.13    0.35
   1  -6   6    0.78    0.21
   1  -6   6    0.42    0.27
   1  -6   6    0.60    0.23
  -2   6  -6   -0.18    0.10
  -2   6  -6    0.03    0.21
   2  -6   6    0.03    0.12
   2  -6   6   -0.29    0.19
   2  -6   6    0.69    0.31
   2  -6   6    0.39    0.28
  -3   6  -6    1.16    0.17
  -3   6  -6    1.30    0.30
   3  -6   6    1.41    0.31
   3  -6   6    2.24    0.39
   3  -6   6    1.89    0.25
   3  -6   6    1.57    0.29
  -4   6  -6    0.95    0.16
  -4   6  -6    0.84    0.27
   4  -6   6    1.31    0.21
   4  -6   6    0.96    0.31
   4  -6   6    1.20    0.34
  -5   6  -6    0.08    0.10
   5  -6   6    0.27    0.22
   5  -6   6    0.45    0.31
  -6   6  -6    0.10    0.11
   6  -6   6    0.14    0.12
   6  -6   6    0.30    0.22
   6  -6   6    0.12    0.28
  -7   6  -6   -0.05    0.08
   7  -6   6   -0.01    0.16
   7  -6   6    0.32    0.27
   7  -6   6   -0.03    0.09
  -8   6  -6    0.06    0.07
   8  -6   6    0.13    0.23
   8  -6   6   -0.06    0.08
  -9   6  -6    0.34    0.08
   9   5  -6    0.23    0.09
  -9  -5   6    0.10    0.08
   8   5  -6    0.16    0.19
   8   5  -6    0.05    0.11
  -8  -5   6    0.13    0.13
   7   5  -6    0.30    0.15
   7   5  -6    0.45    0.25
  -7  -5   6    0.52    0.17
   6   5  -6   -0.01    0.21
   6   5  -6    0.08    0.15
   6   5  -6   -0.19    0.42
  -6  -5   6    0.08    0.15
  -6  -5   6    0.08    0.28
  -6  -5   6   -0.07    0.19
   5   5  -6    1.62    0.25
   5   5  -6    1.62    0.39
  -5  -5   6    1.26    0.37
  -5  -5   6    1.38    0.21
  -5  -5   6    1.50    0.31
  -5  -5   6    2.64    0.59
   4   5  -6    3.24    0.54
   4   5  -6    2.76    0.30
  -4  -5   6    2.29    0.32
  -4  -5   6    2.69    0.30
  -4  -5   6    3.19    0.63
  -4  -5   6    2.48    0.41
  -4  -5   6    2.81    0.42
   3   5  -6   16.97    0.86
   3   5  -6   18.50    1.05
  -3  -5   6   18.63    1.17
  -3  -5   6   17.30    0.92
  -3  -5   6   18.26    1.02
  -3  -5   6   20.42    0.99
  -3  -5   6   18.79    1.02
   2   5  -6   13.85    0.83
   2   5  -6   14.12    0.67
  -2  -5   6   13.25    0.74
  -2  -5   6   13.54    0.78
  -2  -5   6   13.17    0.88
  -2  -5   6   13.37    0.69
   1   5  -6    0.36    0.14
   1   5  -6    0.42    0.22
  -1  -5   6    0.39    0.17
  -1  -5   6    0.57    0.22
  -1  -5   6    0.41    0.26
  -1  -5   6    0.45    0.16
  -1  -5   6    0.47    0.33
   0   5  -6   11.02    0.69
   0   5  -6   11.00    0.55
   0  -5   6   11.05    0.57
   0  -5   6   10.64    0.72
   0  -5   6   11.89    0.66
  -1   5  -6   15.25    0.72
  -1   5  -6   16.00    0.88
   1  -5   6   16.53    0.87
   1  -5   6   14.83    0.89
   1  -5   6   14.90    0.91
   1  -5   6   15.05    0.74
  -2   5  -6    0.08    0.16
   2  -5   6    0.21    0.20
   2  -5   6    0.34    0.28
   2  -5   6    0.14    0.13
   2  -5   6    0.29    0.20
  -3   5  -6    0.26    0.11
   3  -5   6    0.05    0.12
   3  -5   6    0.09    0.20
   3  -5   6    0.00    0.21
   3  -5   6    0.00    0.26
  -4   5  -6   13.77    0.66
   4  -5   6   13.46    0.80
   4  -5   6   13.73    0.86
  -5   5  -6    0.83    0.16
   5  -5   6    0.91    0.33
   5  -5   6    0.58    0.15
   5  -5   6    0.72    0.24
  -6   5  -6    1.07    0.16
  -6   5  -6    1.45    0.32
   6  -5   6    1.75    0.36
   6  -5   6    1.94    0.38
   6  -5   6    1.44    0.20
  -7   5  -6    2.77    0.25
  -7   5  -6    2.13    0.37
  -7   5  -6    2.14    0.32
   7  -5   6    3.20    0.43
   7  -5   6    2.84    0.39
   7  -5   6    3.00    0.26
  -8   5  -6   -0.09    0.12
  -8   5  -6    0.09    0.09
   8  -5   6    0.18    0.10
   8  -5   6   -0.06    0.26
   8  -5   6    0.28    0.21
  -9   5  -6    0.02    0.08
   9  -5   6   -0.06    0.26
   9  -5   6   -0.18    0.24
   9  -5   6    0.07    0.08
   9   4  -6    0.35    0.16
   9   4  -6    0.28    0.10
  -9  -4   6    0.22    0.09
   8   4  -6    0.36    0.19
   8   4  -6    0.41    0.13
  -8  -4   6    0.49    0.14
   7   4  -6   -0.04    0.19
   7   4  -6    0.37    0.15
  -7  -4   6    0.28    0.16
   6   4  -6    1.10    0.22
   6   4  -6    1.08    0.41
   6   4  -6    0.80    0.22
  -6  -4   6    1.09    0.22
  -6  -4   6    0.94    0.34
   5   4  -6    0.98    0.47
   5   4  -6    0.58    0.18
  -5  -4   6    0.58    0.19
  -5  -4   6    0.98    0.38
  -5  -4   6    0.55    0.23
  -5  -4   6    0.67    0.46
   4   4  -6   -0.10    0.15
   4   4  -6    0.02    0.23
  -4  -4   6    0.81    0.46
  -4  -4   6    0.04    0.21
  -4  -4   6    0.01    0.15
  -4  -4   6    0.25    0.20
  -4  -4   6    0.15    0.21
   3   4  -6    3.10    0.42
  -3  -4   6    2.21    0.25
  -3  -4   6    2.21    0.34
  -3  -4   6    2.85    0.39
  -3  -4   6    2.86    0.47
   2   4  -6    1.71    0.29
   2   4  -6    1.26    0.19
  -2  -4   6    1.60    0.23
  -2  -4   6    1.87    0.47
  -2  -4   6    1.49    0.26
  -2  -4   6    1.63    0.27
   1   4  -6    7.84    0.52
  -1  -4   6    8.07    0.51
  -1  -4   6    7.23    0.60
  -1  -4   6    7.73    0.49
  -1  -4   6    7.98    0.45
   0   4  -6    2.72    0.34
   0  -4   6    3.01    0.42
   0  -4   6    2.27    0.24
  -2   4  -6   15.89    0.81
   2  -4   6   13.65    0.81
   3  -4   6   -0.02    0.17
   3  -4   6    0.03    0.11
   3  -4   6   -0.10    0.18
   3  -4   6    0.17    0.22
  -4   4  -6   22.08    1.09
   4  -4   6   19.71    1.05
   4  -4   6   19.63    0.91
   4  -4   6   19.13    1.04
   4  -4   6   21.26    1.03
  -5   4  -6    8.09    0.61
  -5   4  -6    8.27    0.45
   5  -4   6    8.25    0.46
   5  -4   6    7.82    0.57
   5  -4   6    8.23    0.61
  -6   4  -6    0.50    0.30
  -6   4  -6    0.53    0.13
  -6   4  -6    0.69    0.31
   6  -4   6    0.93    0.33
   6  -4   6    0.59    0.15
   6  -4   6    0.72    0.22
  -7   4  -6    6.54    0.62
  -7   4  -6    6.60    0.41
   7  -4   6    7.27    0.56
   7  -4   6    7.21    0.42
   7  -4   6    7.46    0.64
  -8   4  -6    0.46    0.13
  -8   4  -6    0.37    0.14
   8  -4   6    1.17    0.33
   8  -4   6    0.32    0.12
  -9   4  -6    0.44    0.12
  -9   4  -6    0.44    0.13
   9  -4   6    0.33    0.27
   9  -4   6    0.32    0.11
 -10   4  -6    1.60    0.16
  10  -4   6    1.51    0.14
  10  -4   6    2.06    0.40
   9   3  -6    0.10    0.10
   9   3  -6   -0.06    0.15
  -9  -3   6    0.09    0.09
   8   3  -6    1.57    0.29
   8   3  -6    1.09    0.18
  -8  -3   6    0.83    0.16
   7   3  -6    0.44    0.18
   7   3  -6    0.24    0.32
   7   3  -6    0.39    0.21
  -7  -3   6    0.11    0.15
  -7  -3   6   -0.21    0.27
  -7  -3   6   -0.18    0.11
   6   3  -6    0.68    0.24
   6   3  -6    0.86    0.34
   6   3  -6    1.19    0.23
  -6  -3   6    1.24    0.37
  -6  -3   6    1.04    0.23
   5   3  -6    3.37    0.46
   5   3  -6    3.13    0.30
  -5  -3   6    3.45    0.64
  -5  -3   6    2.75    0.38
  -5  -3   6    2.47    0.31
  -5  -3   6    2.83    0.47
   4   3  -6    3.45    0.29
   4   3  -6    3.18    0.42
  -4  -3   6    4.01    0.59
  -4  -3   6    2.44    0.28
  -4  -3   6    2.35    0.31
  -4  -3   6    2.77    0.37
  -4  -3   6    3.06    0.42
   3   3  -6   14.88    0.71
   3   3  -6   14.64    0.83
  -3  -3   6   13.95    0.82
  -3  -3   6   14.70    0.72
  -3  -3   6   15.19    0.96
  -3  -3   6   14.48    0.83
   2   3  -6    8.26    0.54
  -2  -3   6    8.41    0.53
   1   3  -6    3.06    0.31
  -1  -3   6    3.30    0.30
   0   3  -6    6.81    0.44
   0  -3   6    6.39    0.40
  -1   3  -6   15.06    0.75
   1  -3   6   14.68    0.70
   2  -3   6    0.09    0.07
  -3   3  -6   44.63    1.95
  -4   3  -6    1.88    0.29
   4  -3   6    1.99    0.32
   4  -3   6    2.16    0.23
   4  -3   6    1.49    0.24
  -5   3  -6    1.96    0.21
  -5   3  -6    1.73    0.30
   5  -3   6    2.12    0.29
   5  -3   6    1.80    0.21
   5  -3   6    1.91    0.29
   5  -3   6    2.50    0.35
  -6   3  -6   15.11    0.69
  -6   3  -6   15.36    0.89
  -6   3  -6   12.26    0.74
   6  -3   6   14.41    0.82
   6  -3   6   14.58    0.83
   6  -3   6   14.53    0.69
  -7   3  -6    0.04    0.22
  -7   3  -6    0.03    0.11
  -7   3  -6    0.14    0.17
   7  -3   6    0.23    0.12
   7  -3   6    0.39    0.28
   7  -3   6    0.01    0.19
  -8   3  -6    1.57    0.37
  -8   3  -6    0.89    0.22
  -8   3  -6    1.32    0.20
   8  -3   6    1.49    0.38
   8  -3   6    1.02    0.18
  -9   3  -6    0.03    0.12
  -9   3  -6    0.08    0.11
   9  -3   6    0.02    0.10
   9  -3   6   -0.08    0.28
   9  -3   6   -0.01    0.19
 -10   3  -6    0.20    0.11
 -10   3  -6    0.10    0.09
  10  -3   6    0.29    0.19
  10  -3   6    0.37    0.10
   9   2  -6    2.04    0.20
   9   2  -6    1.54    0.22
  -9  -2   6    2.20    0.22
  -9  -2   6    2.34    0.23
   8   2  -6    0.58    0.19
   8   2  -6    0.36    0.14
  -8  -2   6    0.65    0.18
   7   2  -6    1.21    0.20
   7   2  -6    1.39    0.45
   7   2  -6    1.95    0.45
  -7  -2   6    1.94    0.27
  -7  -2   6    2.28    0.43
   6   2  -6    2.21    0.31
   6   2  -6    2.32    0.28
   6   2  -6    2.35    0.44
  -6  -2   6    2.20    0.28
  -6  -2   6    2.41    0.45
   5   2  -6    0.24    0.15
   5   2  -6    0.08    0.24
  -5  -2   6    0.33    0.25
  -5  -2   6    0.02    0.15
  -5  -2   6    0.17    0.23
  -5  -2   6    0.20    0.40
  -5  -2   6    0.18    0.16
   4   2  -6   -0.09    0.13
   4   2  -6    0.11    0.16
  -4  -2   6    0.12    0.37
  -4  -2   6    0.13    0.13
  -4  -2   6    0.07    0.15
  -4  -2   6    0.12    0.17
   3   2  -6   30.21    1.40
  -3  -2   6   28.44    1.28
  -3  -2   6   28.68    1.49
  -3  -2   6   30.88    1.41
   2   2  -6    3.24    0.31
  -2  -2   6    3.55    0.32
   1   2  -6  138.43    5.50
  -1  -2   6  143.20    5.52
  -1  -2   6  126.58    5.44
   0   2  -6   23.22    1.04
   0  -2   6   22.86    1.05
  -1   2  -6   11.44    0.59
   1  -2   6   11.79    0.58
  -2   2  -6   70.63    2.93
   2  -2   6   72.46    2.92
  -3   2  -6   42.10    1.80
  -4   2  -6    7.39    0.47
  -5   2  -6    4.49    0.38
   5  -2   6    5.01    0.52
   5  -2   6    3.30    0.41
   5  -2   6    3.84    0.27
  -6   2  -6    0.18    0.19
  -6   2  -6    0.31    0.23
   6  -2   6    0.36    0.20
   6  -2   6    0.20    0.11
   6  -2   6    0.48    0.24
   6  -2   6   -0.18    0.21
  -7   2  -6    1.65    0.34
  -7   2  -6    1.68    0.26
   7  -2   6    2.64    0.40
   7  -2   6    1.89    0.23
  -8   2  -6    0.63    0.29
  -8   2  -6    0.58    0.21
  -8   2  -6    0.57    0.16
   8  -2   6    1.31    0.30
   8  -2   6    1.05    0.28
   8  -2   6    0.77    0.16
  -9   2  -6    2.33    0.47
  -9   2  -6    3.21    0.29
   9  -2   6    4.22    0.42
   9  -2   6    4.01    0.48
   9  -2   6    4.21    0.30
 -10   2  -6    0.35    0.13
 -10   2  -6    0.47    0.13
  10  -2   6    0.74    0.24
  10  -2   6    0.35    0.11
 -11   2  -6    0.23    0.09
 -11   2  -6    0.23    0.08
   9   1  -6    0.29    0.15
   9   1  -6    0.13    0.12
  -9  -1   6    0.07    0.12
  -9  -1   6    0.28    0.13
   8   1  -6    0.74    0.16
   8   1  -6    0.85    0.20
  -8  -1   6    1.32    0.20
   7   1  -6    0.72    0.32
   7   1  -6    0.48    0.18
   7   1  -6    0.22    0.19
  -7  -1   6    0.56    0.30
  -7  -1   6    0.50    0.17
   6   1  -6    8.43    0.76
   6   1  -6    8.96    0.54
  -6  -1   6   10.48    0.58
  -6  -1   6   11.03    0.85
   5   1  -6    5.01    0.49
   5   1  -6    4.68    0.35
  -5  -1   6    4.58    0.37
  -5  -1   6    4.03    0.63
  -5  -1   6    4.19    0.31
  -5  -1   6    5.50    0.50
   4   1  -6   24.08    1.06
   4   1  -6   23.74    1.19
  -4  -1   6   22.75    1.06
  -4  -1   6   22.40    1.29
  -4  -1   6   24.03    1.20
   3   1  -6   63.39    2.72
  -3  -1   6   63.94    2.74
   2   1  -6   13.20    0.70
  -2  -1   6   14.46    0.84
  -2  -1   6   13.17    0.72
   1   1  -6    4.91    0.32
  -1  -1   6    4.09    0.33
   0   1  -6    1.05    0.15
   0  -1   6    0.78    0.15
  -1   1  -6   99.92    4.02
   1  -1   6  101.13    4.08
  -2   1  -6    8.16    0.40
   2  -1   6    8.59    0.45
  -3   1  -6    0.35    0.12
   3  -1   6    0.32    0.11
  -4   1  -6   45.22    1.93
  -5   1  -6   89.04    3.70
  -6   1  -6    0.35    0.19
   6  -1   6    0.51    0.20
   6  -1   6    0.38    0.18
   6  -1   6    0.73    0.25
   6  -1   6    0.41    0.16
  -7   1  -6    0.14    0.15
  -7   1  -6   -0.19    0.18
   7  -1   6   -0.16    0.21
   7  -1   6    0.05    0.21
   7  -1   6    0.09    0.19
   7  -1   6    0.11    0.12
  -8   1  -6    3.35    0.30
  -8   1  -6    4.01    0.50
   8  -1   6    3.47    0.42
   8  -1   6    3.52    0.41
   8  -1   6    4.14    0.30
  -9   1  -6    1.10    0.39
  -9   1  -6    2.02    0.35
   9  -1   6    2.00    0.41
   9  -1   6    0.58    0.38
   9  -1   6    1.29    0.25
 -10   1  -6    2.32    0.28
 -10   1  -6    2.58    0.24
  10  -1   6    3.24    0.24
  10  -1   6    2.32    0.50
 -11   1  -6    0.15    0.10
 -11   1  -6    0.42    0.11
  11  -1   6    0.64    0.19
  11  -1   6    0.30    0.09
   9   0  -6   -0.15    0.08
   9   0  -6    0.00    0.14
  -9   0   6   -0.05    0.14
  -9   0   6    0.16    0.12
  -9   0   6   -0.04    0.11
   8   0  -6    0.39    0.14
   8   0  -6    0.23    0.16
  -8   0   6    0.42    0.15
  -8   0   6    0.12    0.11
  -8   0   6    0.31    0.15
   7   0  -6    0.38    0.16
   7   0  -6   -0.05    0.16
   7   0  -6    0.19    0.26
  -7   0   6    0.20    0.15
  -7   0   6    0.27    0.16
  -7   0   6    0.58    0.32
   6   0  -6    0.39    0.43
   6   0  -6    0.23    0.16
  -6   0   6    0.34    0.16
  -6   0   6    0.03    0.35
  -6   0   6    0.12    0.24
  -6   0   6    0.33    0.13
  -6   0   6    0.43    0.18
   5   0  -6    4.52    0.34
   5   0  -6    4.96    0.49
  -5   0   6    5.21    0.37
  -5   0   6    4.24    0.31
  -5   0   6    4.40    0.36
  -5   0   6    5.24    0.68
  -5   0   6    5.34    0.48
   4   0  -6   17.75    0.97
   4   0  -6   18.80    0.85
  -4   0   6   19.58    0.99
  -4   0   6   16.37    1.07
  -4   0   6   17.95    0.86
   3   0  -6   38.51    1.72
  -3   0   6   37.51    1.72
   2   0  -6    7.22    0.47
  -2   0   6    7.24    0.48
  -2   0   6    8.65    0.57
   1   0  -6    1.34    0.29
  -1   0   6    1.14    0.21
   0   0  -6   21.84    0.96
   0   0   6   23.33    1.03
   1   0   6    4.49    0.29
   2   0   6   89.92    3.66
  -3   0  -6   12.47    0.55
   3   0   6   11.27    0.60
  -4   0  -6   15.14    0.72
  -5   0  -6   13.95    0.72
  -6   0  -6    0.00    0.15
   6   0   6    0.47    0.18
   6   0   6    0.29    0.12
  -7   0  -6    5.89    0.38
  -7   0  -6    5.53    0.50
   7   0   6    6.17    0.36
   7   0   6    4.79    0.43
   7   0   6    5.32    0.42
  -8   0  -6    2.82    0.42
  -8   0  -6    3.84    0.32
   8   0   6    4.12    0.30
   8   0   6    3.81    0.42
  -9   0  -6    1.60    0.43
  -9   0  -6    1.73    0.23
   9   0   6    2.02    0.24
   9   0   6    1.69    0.32
   9   0   6    1.78    0.32
 -10   0  -6    1.43    0.21
  10   0   6    1.67    0.43
  10   0   6    1.98    0.33
  10   0   6    1.87    0.22
 -11   0  -6    0.08    0.10
 -11   0  -6   -0.03    0.12
  11   0   6    0.00    0.09
  11   0   6    0.19    0.28
   9  -1  -6    0.19    0.16
   9  -1  -6    0.13    0.09
  -9   1   6    0.11    0.09
   8  -1  -6    0.07    0.12
   8  -1  -6    0.24    0.16
  -8   1   6   -0.09    0.12
  -8   1   6    0.11    0.15
  -8   1   6    0.15    0.14
  -8   1   6    0.14    0.13
   7  -1  -6    0.21    0.24
   7  -1  -6   -0.01    0.12
   7  -1  -6    0.35    0.20
  -7   1   6   -0.24    0.28
  -7   1   6    0.09    0.16
  -7   1   6   -0.11    0.14
  -7   1   6    0.05    0.14
   6  -1  -6    1.30    0.23
   6  -1  -6    1.28    0.36
   6  -1  -6    1.28    0.22
  -6   1   6    0.77    0.14
  -6   1   6    0.26    0.34
  -6   1   6    1.32    0.22
  -6   1   6    1.27    0.23
  -6   1   6    1.58    0.36
   5  -1  -6    5.61    0.38
   5  -1  -6    5.75    0.54
  -5   1   6    5.89    0.50
  -5   1   6    5.81    0.41
  -5   1   6    5.62    0.34
  -5   1   6    5.67    0.52
  -5   1   6    6.02    0.40
   4  -1  -6    5.27    0.45
   4  -1  -6    5.47    0.34
  -4   1   6    4.45    0.60
  -4   1   6    4.17    0.40
  -4   1   6    4.61    0.35
  -4   1   6    5.10    0.57
   3  -1  -6    1.07    0.22
  -3   1   6    0.95    0.22
   2  -1  -6    9.85    0.55
  -2   1   6    9.70    0.56
  -2   1   6    8.73    0.50
   1  -1  -6    7.15    0.41
  -1   1   6    6.80    0.43
   0  -1  -6   19.37    0.84
   0   1   6   19.25    0.90
   1   1   6   97.87    4.08
   2   1   6    3.79    0.28
   3   1   6  100.41    4.14
  -4  -1  -6    3.42    0.43
  -5  -1  -6    9.40    0.54
  -6  -1  -6   -0.04    0.15
   6   1   6    0.04    0.15
   6   1   6    0.06    0.15
  -7  -1  -6   10.29    0.57
  -7  -1  -6   10.45    0.68
   7   1   6   10.09    0.52
   7   1   6    9.69    0.59
   7   1   6   10.07    0.57
  -8  -1  -6    6.26    0.59
  -8  -1  -6    6.91    0.48
   8   1   6    6.89    0.40
   8   1   6    5.71    0.49
  -9  -1  -6    0.33    0.27
  -9  -1  -6    0.43    0.16
   9   1   6    0.35    0.22
   9   1   6    0.46    0.24
   9   1   6    0.19    0.14
 -10  -1  -6    0.62    0.17
  10   1   6    0.35    0.13
  10   1   6   -0.05    0.36
  10   1   6    0.64    0.23
 -11  -1  -6   -0.01    0.12
 -11  -1  -6    0.06    0.13
  11   1   6    0.27    0.20
  11   1   6    0.01    0.10
 -12  -1  -6    0.12    0.08
 -12  -1  -6    0.09    0.09
  12   1   6    0.12    0.15
   9  -2  -6    0.22    0.18
   9  -2  -6    0.27    0.10
  -9   2   6    0.01    0.09
  -9   2   6    0.13    0.09
   8  -2  -6    0.36    0.17
   8  -2  -6    0.08    0.10
  -8   2   6   -0.02    0.10
  -8   2   6   -0.09    0.09
  -8   2   6    0.06    0.13
   7  -2  -6    1.19    0.26
   7  -2  -6    1.33    0.21
   7  -2  -6    1.28    0.37
  -7   2   6    1.43    0.22
  -7   2   6    2.02    0.34
  -7   2   6    1.68    0.24
   6  -2  -6    0.83    0.17
   6  -2  -6    0.71    0.31
   6  -2  -6    0.87    0.21
  -6   2   6    0.80    0.31
  -6   2   6    1.09    0.22
  -6   2   6    1.16    0.23
  -6   2   6    1.36    0.44
  -6   2   6    0.85    0.21
   5  -2  -6    0.10    0.18
   5  -2  -6   -0.01    0.18
   5  -2  -6    0.02    0.12
  -5   2   6    0.04    0.15
  -5   2   6    0.14    0.22
  -5   2   6    0.06    0.14
  -5   2   6   -0.12    0.13
  -5   2   6    0.16    0.19
  -5   2   6    0.16    0.10
  -5   2   6    0.60    0.27
   4  -2  -6    2.69    0.39
   4  -2  -6    2.88    0.26
  -4   2   6    2.85    0.43
  -4   2   6    2.47    0.27
  -4   2   6    2.83    0.37
  -4   2   6    2.56    0.26
  -4   2   6    2.78    0.39
   3  -2  -6    0.75    0.20
  -3   2   6    1.12    0.21
   2  -2  -6   27.68    1.25
  -2   2   6   27.10    1.25
  -2   2   6   25.95    1.21
   1  -2  -6   34.24    1.45
  -1   2   6   31.53    1.40
  -1   2   6   33.89    1.48
   0  -2  -6   61.28    2.51
   0   2   6   60.60    2.55
  -1  -2  -6   17.43    0.76
   1   2   6   17.02    0.83
   2   2   6  188.68    7.58
  -3  -2  -6    7.39    0.39
   3   2   6    7.59    0.46
  -4  -2  -6   17.86    0.83
  -5  -2  -6   19.32    0.93
  -6  -2  -6    9.55    0.62
   6   2   6   10.68    0.62
   6   2   6    9.12    0.54
   6   2   6    9.70    0.55
  -7  -2  -6    0.58    0.24
  -7  -2  -6    0.25    0.18
   7   2   6    0.56    0.19
   7   2   6    0.33    0.18
   7   2   6    0.19    0.19
   7   2   6    0.51    0.14
  -8  -2  -6    0.04    0.23
  -8  -2  -6   -0.16    0.21
   8   2   6   -0.10    0.25
   8   2   6    0.91    0.37
   8   2   6    0.14    0.18
   8   2   6    0.29    0.15
  -9  -2  -6    0.92    0.31
  -9  -2  -6    1.00    0.21
   9   2   6    1.43    0.28
   9   2   6    1.40    0.20
   9   2   6    1.53    0.26
 -10  -2  -6   -0.18    0.13
  10   2   6   -0.15    0.12
  10   2   6    0.03    0.22
  10   2   6   -0.38    0.33
 -11  -2  -6    0.01    0.12
  11   2   6    0.12    0.13
  11   2   6    0.43    0.19
 -12  -2  -6    0.10    0.08
 -12  -2  -6    0.16    0.09
  12   2   6    0.24    0.07
  12   2   6    0.48    0.16
   9  -3  -6    0.30    0.14
   9  -3  -6    0.30    0.08
  -9   3   6    0.26    0.09
  -9   3   6    0.25    0.10
   8  -3  -6    0.53    0.13
   8  -3  -6    0.26    0.15
  -8   3   6    0.55    0.14
  -8   3   6    0.44    0.13
   7  -3  -6    0.26    0.13
   7  -3  -6    0.26    0.16
   7  -3  -6    0.30    0.30
  -7   3   6    0.46    0.17
   6  -3  -6   -0.09    0.15
   6  -3  -6    0.17    0.14
   6  -3  -6   -0.12    0.17
  -6   3   6    0.03    0.10
  -6   3   6    0.29    0.19
  -6   3   6    0.21    0.15
  -6   3   6   -0.09    0.26
  -6   3   6    0.12    0.17
   5  -3  -6    0.03    0.19
   5  -3  -6    0.04    0.13
   5  -3  -6   -0.01    0.16
  -5   3   6   -0.05    0.09
  -5   3   6    0.03    0.16
  -5   3   6   -0.02    0.14
  -5   3   6   -0.05    0.25
  -5   3   6    0.02    0.18
  -5   3   6   -0.06    0.20
  -5   3   6    0.03    0.16
   4  -3  -6    1.66    0.22
   4  -3  -6    1.25    0.27
  -4   3   6    1.33    0.26
  -4   3   6    1.03    0.23
  -4   3   6    1.43    0.28
  -4   3   6    1.85    0.25
  -4   3   6    1.21    0.28
  -4   3   6    1.93    0.26
  -3   3   6   12.43    0.70
  -3   3   6   12.89    0.72
  -3   3   6   11.45    0.61
  -3   3   6   12.93    0.65
   2  -3  -6   51.51    2.21
  -2   3   6   49.62    2.19
   1  -3  -6    2.30    0.29
  -1   3   6    2.65    0.31
  -1   3   6    1.89    0.21
   0  -3  -6    3.50    0.29
   0   3   6    3.35    0.31
  -1  -3  -6   19.67    0.89
   1   3   6   16.80    0.88
  -2  -3  -6  127.75    5.13
   2   3   6  126.95    5.18
  -3  -3  -6   25.77    1.15
  -4  -3  -6   31.21    1.39
  -5  -3  -6    0.85    0.20
  -6  -3  -6   17.01    0.92
   6   3   6   15.38    0.79
   6   3   6   15.44    0.78
   6   3   6   15.72    0.72
  -7  -3  -6   27.48    1.37
  -7  -3  -6   27.20    1.20
   7   3   6   24.83    1.21
   7   3   6   25.82    1.16
   7   3   6   28.62    1.23
   7   3   6   26.31    1.23
  -8  -3  -6    4.88    0.37
   8   3   6    4.49    0.43
   8   3   6    5.28    0.42
   8   3   6    4.90    0.35
   8   3   6    4.88    0.40
  -9  -3  -6    0.66    0.19
  -9  -3  -6    0.20    0.27
   9   3   6    0.51    0.24
   9   3   6    0.67    0.21
   9   3   6    0.53    0.16
 -10  -3  -6    0.08    0.14
  10   3   6   -0.11    0.12
  10   3   6   -0.08    0.18
 -11  -3  -6   -0.03    0.17
  11   3   6    0.04    0.18
 -12  -3  -6   -0.02    0.08
 -12  -3  -6    0.02    0.09
  12   3   6   -0.04    0.07
  12   3   6    0.07    0.14
  -9   4   6    0.41    0.10
   8  -4  -6    0.67    0.15
   8  -4  -6    1.02    0.18
  -8   4   6    0.78    0.14
  -8   4   6    0.62    0.17
   7  -4  -6    0.92    0.15
   7  -4  -6    0.76    0.18
  -7   4   6    1.09    0.20
  -7   4   6    0.76    0.17
   6  -4  -6   -0.09    0.15
   6  -4  -6    0.04    0.13
   6  -4  -6   -0.06    0.23
  -6   4   6   -0.06    0.09
  -6   4   6    0.02    0.12
  -6   4   6    0.15    0.13
  -6   4   6    0.11    0.25
   5  -4  -6   -0.09    0.11
   5  -4  -6    0.10    0.17
   5  -4  -6    0.05    0.23
  -5   4   6    0.03    0.12
  -5   4   6   -0.38    0.27
  -5   4   6   -0.08    0.09
  -5   4   6   -0.25    0.25
   4  -4  -6    6.61    0.40
   4  -4  -6    5.48    0.50
   4  -4  -6    6.66    0.58
  -4   4   6    6.26    0.42
  -4   4   6    6.12    0.55
  -4   4   6    6.52    0.50
  -4   4   6    5.96    0.35
  -4   4   6    7.16    0.45
   3  -4  -6    4.40    0.44
   3  -4  -6    5.12    0.32
  -3   4   6    5.10    0.35
  -3   4   6    4.49    0.45
  -3   4   6    3.93    0.29
  -3   4   6    5.07    0.41
   2  -4  -6    3.00    0.34
  -2   4   6    3.46    0.28
  -2   4   6    3.21    0.32
  -2   4   6    3.62    0.38
  -2   4   6    3.06    0.25
   1  -4  -6    2.92    0.31
  -1   4   6    3.46    0.37
   0  -4  -6    2.35    0.29
   0   4   6    2.47    0.31
   0   4   6    1.81    0.21
  -1  -4  -6   22.16    1.03
   1   4   6   21.10    1.03
   1   4   6   21.17    0.95
   2   4   6  173.76    7.04
  -3  -4  -6    3.68    0.32
  -4  -4  -6    4.38    0.37
  -5  -4  -6    3.32    0.35
   5   4   6    3.02    0.29
   5   4   6    3.01    0.30
  -6  -4  -6    7.40    0.56
  -6  -4  -6    8.48    0.47
   6   4   6    7.36    0.47
   6   4   6    7.33    0.47
   6   4   6    7.22    0.47
   6   4   6    7.35    0.41
  -7  -4  -6    2.07    0.26
  -7  -4  -6    1.32    0.37
   7   4   6    1.82    0.21
   7   4   6    1.46    0.25
   7   4   6    1.70    0.25
   7   4   6    1.63    0.25
  -8  -4  -6    0.11    0.16
  -8  -4  -6    0.16    0.43
   8   4   6    0.06    0.14
   8   4   6    0.19    0.17
   8   4   6    0.18    0.18
   8   4   6   -0.05    0.17
  -9  -4  -6    0.57    0.31
  -9  -4  -6    0.75    0.20
   9   4   6    0.81    0.17
   9   4   6    0.78    0.21
   9   4   6    0.53    0.23
 -10  -4  -6    0.15    0.15
  10   4   6   -0.06    0.13
  10   4   6   -0.06    0.17
 -11  -4  -6    0.68    0.16
  11   4   6    0.88    0.22
  11   4   6    0.94    0.21
 -12  -4  -6    0.04    0.09
  12   4   6    0.13    0.15
  12   4   6    0.02    0.08
   8  -5  -6    0.01    0.07
   8  -5  -6    0.14    0.15
  -8   5   6    0.09    0.09
  -8   5   6   -0.02    0.07
   7  -5  -6    0.63    0.12
   7  -5  -6    1.16    0.21
  -7   5   6    0.69    0.16
  -7   5   6    1.27    0.20
   6  -5  -6    2.30    0.24
   6  -5  -6    2.49    0.30
  -6   5   6    2.51    0.28
  -6   5   6    2.27    0.27
   5  -5  -6    0.38    0.29
   5  -5  -6    0.38    0.14
   5  -5  -6    0.05    0.14
  -5   5   6    0.24    0.10
  -5   5   6    0.66    0.29
  -5   5   6    0.27    0.14
  -5   5   6    0.43    0.15
   4  -5  -6    0.38    0.17
   4  -5  -6    0.20    0.20
   4  -5  -6    0.35    0.14
  -4   5   6    0.22    0.13
  -4   5   6    0.19    0.14
  -4   5   6   -0.20    0.21
  -4   5   6    0.23    0.24
  -4   5   6    0.33    0.15
   3  -5  -6    3.17    0.26
   3  -5  -6    3.43    0.42
  -3   5   6    2.98    0.29
  -3   5   6    2.63    0.22
  -3   5   6    3.10    0.39
  -3   5   6    3.03    0.28
  -3   5   6    3.07    0.49
   2  -5  -6    3.40    0.26
   2  -5  -6    3.82    0.40
  -2   5   6    3.68    0.39
  -2   5   6    3.56    0.33
  -2   5   6    3.31    0.28
  -2   5   6    3.61    0.30
   1  -5  -6    2.03    0.31
  -1   5   6    2.06    0.23
  -1   5   6    1.98    0.26
  -1   5   6    1.89    0.21
  -1   5   6    1.91    0.29
   0  -5  -6    4.68    0.40
   0   5   6    4.07    0.35
  -1  -5  -6   15.07    0.82
   1   5   6   15.39    0.81
  -4  -5  -6    1.42    0.29
   4   5   6    0.85    0.16
   4   5   6    1.46    0.21
  -5  -5  -6    3.72    0.39
   5   5   6    3.58    0.31
   5   5   6    3.39    0.33
   5   5   6    3.75    0.31
  -6  -5  -6    5.24    0.39
  -6  -5  -6    5.13    0.49
   6   5   6    5.28    0.40
   6   5   6    5.05    0.34
   6   5   6    5.19    0.40
   6   5   6    5.49    0.40
  -7  -5  -6   18.69    1.12
  -7  -5  -6   21.73    1.22
   7   5   6   22.08    1.04
   7   5   6   22.22    1.07
   7   5   6   23.85    1.01
  -8  -5  -6    0.72    0.34
  -8  -5  -6    0.95    0.21
   8   5   6    0.79    0.20
   8   5   6    0.89    0.22
   8   5   6    1.23    0.24
   8   5   6    0.80    0.18
  -9  -5  -6    1.28    0.22
   9   5   6    1.60    0.22
   9   5   6    1.67    0.25
   9   5   6    1.68    0.27
 -10  -5  -6    0.67    0.17
  10   5   6    0.80    0.18
  10   5   6    0.55    0.15
 -11  -5  -6   -0.08    0.10
  11   5   6   -0.10    0.16
  11   5   6   -0.02    0.10
  11   5   6   -0.13    0.15
  -8   6   6    0.60    0.11
  -8   6   6    0.58    0.10
   7  -6  -6    0.24    0.15
   7  -6  -6    0.28    0.10
  -7   6   6    0.36    0.11
  -7   6   6    0.54    0.15
   6  -6  -6    0.08    0.10
   6  -6  -6    0.26    0.15
  -6   6   6    0.26    0.13
  -6   6   6    0.09    0.11
  -6   6   6   -0.07    0.09
   5  -6  -6    0.27    0.14
   5  -6  -6    0.09    0.15
   5  -6  -6   -0.22    0.39
  -5   6   6   -0.05    0.07
  -5   6   6    0.12    0.13
  -5   6   6    0.06    0.13
   4  -6  -6    3.45    0.35
   4  -6  -6    3.34    0.29
   4  -6  -6    2.99    0.50
  -4   6   6    3.48    0.31
  -4   6   6    3.45    0.41
  -4   6   6    2.74    0.22
  -4   6   6    2.98    0.31
   3  -6  -6    2.60    0.25
   3  -6  -6    2.10    0.27
   3  -6  -6    1.96    0.35
  -3   6   6    2.20    0.32
  -3   6   6    2.87    0.28
  -3   6   6    2.74    0.27
  -3   6   6    3.24    0.40
   2  -6  -6    7.17    0.61
   2  -6  -6    7.40    0.42
  -2   6   6    7.15    0.52
  -2   6   6    6.78    0.38
  -2   6   6    7.63    0.47
  -2   6   6    7.11    0.43
  -2   6   6    7.43    0.56
   1  -6  -6    2.32    0.37
   1  -6  -6    2.79    0.23
  -1   6   6    2.49    0.25
  -1   6   6    2.27    0.30
  -1   6   6    3.14    0.38
  -1   6   6    2.11    0.20
  -1   6   6    2.41    0.24
   0  -6  -6   14.67    0.87
   0  -6  -6   15.80    0.71
   0   6   6   14.16    0.71
   0   6   6   15.61    0.75
   0   6   6   13.96    0.81
  -1  -6  -6   15.49    0.93
   1   6   6   16.00    0.81
   1   6   6   13.92    0.80
   2   6   6    6.28    0.41
   2   6   6    6.13    0.37
   2   6   6    7.01    0.44
  -3  -6  -6    9.06    0.62
   3   6   6    9.35    0.54
  -4  -6  -6   -0.10    0.11
  -4  -6  -6    0.13    0.18
   4   6   6    0.13    0.12
   4   6   6   -0.02    0.12
   4   6   6   -0.05    0.15
  -5  -6  -6   15.20    0.90
  -5  -6  -6   13.96    0.71
   5   6   6   14.45    0.69
   5   6   6   14.35    0.76
  -6  -6  -6    4.04    0.35
  -6  -6  -6    4.88    0.53
   6   6   6    4.37    0.42
  -7  -6  -6   22.32    1.08
  -7  -6  -6   24.09    1.36
   7   6   6   23.93    1.06
   7   6   6   22.44    1.13
   7   6   6   23.61    1.11
   7   6   6   22.95    1.09
  -8  -6  -6    0.46    0.18
  -8  -6  -6    0.62    0.32
   8   6   6    0.35    0.16
   8   6   6    0.96    0.25
   8   6   6    0.52    0.17
   8   6   6    0.50    0.19
  -9  -6  -6   -0.02    0.15
   9   6   6    0.03    0.13
   9   6   6    0.17    0.19
   9   6   6   -0.06    0.15
 -10  -6  -6    0.57    0.17
  10   6   6    0.69    0.22
  10   6   6    0.46    0.14
  10   6   6    0.76    0.19
 -11  -6  -6    0.36    0.12
  11   6   6    0.14    0.09
  11   6   6    0.12    0.15
  11   6   6    0.31    0.19
   7  -7  -6    1.11    0.16
   7  -7  -6    1.14    0.13
  -7   7   6    0.96    0.15
  -7   7   6    0.93    0.14
   6  -7  -6    0.58    0.16
   6  -7  -6    0.46    0.11
  -6   7   6    0.71    0.15
  -6   7   6    0.37    0.11
   5  -7  -6    2.81    0.31
  -5   7   6    2.23    0.25
  -5   7   6    2.65    0.27
   4  -7  -6    0.14    0.15
   4  -7  -6    0.03    0.14
   4  -7  -6    0.26    0.29
  -4   7   6    0.10    0.15
  -4   7   6    0.04    0.16
  -4   7   6   -0.08    0.07
   3  -7  -6    0.99    0.28
   3  -7  -6    1.90    0.23
   3  -7  -6    1.55    0.25
  -3   7   6    1.56    0.22
  -3   7   6    1.48    0.22
   2  -7  -6    6.47    0.52
   2  -7  -6    4.91    0.34
   2  -7  -6    5.61    0.60
  -2   7   6    5.28    0.49
  -2   7   6    4.58    0.30
  -2   7   6    5.28    0.39
  -2   7   6    5.22    0.36
   1  -7  -6    4.33    0.48
  -1   7   6    4.31    0.47
  -1   7   6    4.27    0.28
  -1   7   6    4.71    0.34
  -1   7   6    5.11    0.37
   0  -7  -6    5.63    0.35
   0  -7  -6    5.13    0.52
   0   7   6    5.22    0.36
   0   7   6    5.59    0.49
   0   7   6    5.88    0.42
   0   7   6    5.60    0.39
  -1  -7  -6   55.71    2.25
  -1  -7  -6   56.11    2.50
   1   7   6   55.31    2.31
   1   7   6   52.63    2.24
   1   7   6   53.82    2.28
   1   7   6   48.96    2.31
  -2  -7  -6    0.12    0.12
  -2  -7  -6    0.17    0.18
   2   7   6    0.26    0.13
   2   7   6    0.37    0.17
   2   7   6    0.32    0.13
   2   7   6    0.07    0.22
  -3  -7  -6    5.77    0.37
  -3  -7  -6    6.48    0.56
   3   7   6    5.66    0.41
   3   7   6    6.44    0.39
   3   7   6    6.09    0.42
  -4  -7  -6    0.69    0.17
  -4  -7  -6    0.48    0.23
   4   7   6    0.53    0.16
   4   7   6    0.41    0.17
   4   7   6    0.57    0.15
  -5  -7  -6    3.97    0.52
   5   7   6    3.36    0.30
   5   7   6    3.76    0.35
  -6  -7  -6   14.90    0.80
  -6  -7  -6   18.16    1.14
   6   7   6   16.55    0.78
   6   7   6   16.02    0.83
   6   7   6   15.72    0.85
  -7  -7  -6    0.43    0.17
  -7  -7  -6    0.95    0.38
   7   7   6    0.39    0.17
   7   7   6    0.44    0.19
   7   7   6    0.59    0.21
   7   7   6    0.39    0.17
  -8  -7  -6    2.09    0.26
  -8  -7  -6    1.99    0.47
   8   7   6    3.31    0.37
   8   7   6    2.41    0.32
   8   7   6    2.35    0.27
   8   7   6    2.63    0.32
  -9  -7  -6    0.61    0.18
   9   7   6    0.50    0.20
   9   7   6    0.40    0.17
   9   7   6    0.36    0.14
 -10  -7  -6    0.17    0.13
  10   7   6    0.15    0.11
  10   7   6    0.31    0.14
 -11  -7  -6   -0.03    0.08
  11   7   6    0.04    0.12
  11   7   6    0.03    0.08
   6  -8  -6    0.31    0.08
   6  -8  -6    0.47    0.14
  -6   8   6    0.46    0.11
  -6   8   6    0.62    0.13
   5  -8  -6    0.04    0.07
   5  -8  -6    0.27    0.14
  -5   8   6    0.08    0.10
  -5   8   6    0.04    0.10
   4  -8  -6    0.13    0.08
   4  -8  -6    0.33    0.16
  -4   8   6    0.27    0.12
  -4   8   6    0.05    0.09
  -4   8   6   -0.09    0.12
   3  -8  -6    0.17    0.10
   3  -8  -6    0.48    0.26
   3  -8  -6    0.24    0.17
  -3   8   6    0.05    0.11
  -3   8   6   -0.06    0.08
  -3   8   6    0.06    0.10
   2  -8  -6    9.83    0.79
   2  -8  -6   10.29    0.55
   2  -8  -6   11.28    0.63
  -2   8   6   10.13    0.58
  -2   8   6   10.55    0.61
   1  -8  -6    7.15    0.42
   1  -8  -6    7.68    0.66
   1  -8  -6    6.02    0.51
  -1   8   6    7.78    0.49
  -1   8   6    7.05    0.44
   0  -8  -6    0.11    0.11
   0  -8  -6    0.13    0.24
   0   8   6    0.14    0.10
   0   8   6   -0.04    0.11
   0   8   6    0.02    0.11
  -1  -8  -6    0.52    0.14
  -1  -8  -6    0.53    0.26
   1   8   6    0.64    0.21
   1   8   6    0.40    0.15
   1   8   6    0.23    0.13
  -2  -8  -6    1.39    0.36
  -2  -8  -6    1.53    0.23
   2   8   6    1.25    0.21
   2   8   6    2.01    0.31
   2   8   6    1.31    0.21
  -3  -8  -6    2.42    0.25
  -3  -8  -6    2.04    0.40
   3   8   6    2.71    0.30
   3   8   6    2.31    0.32
   3   8   6    2.57    0.29
   3   8   6    2.39    0.27
  -4  -8  -6    1.80    0.23
   4   8   6    1.71    0.22
   4   8   6    1.77    0.25
  -5  -8  -6    7.22    0.47
  -5  -8  -6    7.80    0.71
   5   8   6    6.99    0.45
   5   8   6    7.43    0.51
  -6  -8  -6   10.98    0.87
  -6  -8  -6   10.99    0.64
   6   8   6   11.68    0.68
   6   8   6   11.73    0.65
   6   8   6   11.69    0.61
   6   8   6   11.36    0.65
  -7  -8  -6    0.92    0.19
  -7  -8  -6    1.29    0.41
   7   8   6    0.93    0.18
   7   8   6    1.83    0.34
   7   8   6    1.37    0.24
   7   8   6    0.97    0.21
  -8  -8  -6    0.55    0.16
   8   8   6    0.77    0.19
   8   8   6    0.75    0.17
   8   8   6    1.08    0.21
  -9  -8  -6    0.14    0.14
   9   8   6    0.05    0.11
   9   8   6    0.23    0.17
   9   8   6    0.26    0.14
 -10  -8  -6    0.20    0.11
  10   8   6   -0.06    0.09
  10   8   6    0.12    0.11
   5  -9  -6    0.33    0.14
   5  -9  -6    0.05    0.07
  -5   9   6    0.13    0.10
  -5   9   6    0.09    0.08
   4  -9  -6    0.47    0.16
   4  -9  -6   -0.01    0.07
  -4   9   6    0.01    0.09
  -4   9   6    0.05    0.09
   3  -9  -6    0.07    0.08
   3  -9  -6    0.27    0.21
  -3   9   6    0.03    0.10
  -3   9   6    0.22    0.12
   2  -9  -6    0.42    0.17
   2  -9  -6    0.34    0.10
  -2   9   6    0.61    0.15
  -2   9   6    0.19    0.11
   1  -9  -6    7.13    0.50
   1  -9  -6    6.31    0.40
  -1   9   6    7.12    0.47
  -1   9   6    6.90    0.44
   0  -9  -6   13.97    0.67
   0  -9  -6   12.51    0.94
   0  -9  -6   12.52    0.73
   0   9   6   12.84    0.68
   0   9   6   13.08    0.72
  -1  -9  -6    0.72    0.17
  -1  -9  -6    1.32    0.38
  -1  -9  -6    0.39    0.25
   1   9   6    0.52    0.16
   1   9   6    1.14    0.22
  -2  -9  -6    2.79    0.27
  -2  -9  -6    2.52    0.45
   2   9   6    3.11    0.30
   2   9   6    2.57    0.30
   2   9   6    2.68    0.29
  -3  -9  -6    0.09    0.14
  -3  -9  -6    0.88    0.38
   3   9   6    0.29    0.15
   3   9   6    0.28    0.16
   3   9   6   -0.10    0.15
   3   9   6    0.42    0.19
  -4  -9  -6   -0.15    0.32
  -4  -9  -6   -0.02    0.15
   4   9   6   -0.15    0.17
   4   9   6   -0.01    0.14
   4   9   6    0.35    0.17
  -5  -9  -6    6.66    0.67
   5   9   6    5.11    0.56
   5   9   6    4.77    0.50
  -6  -9  -6    0.10    0.15
  -6  -9  -6   -0.14    0.35
   6   9   6    0.28    0.19
   6   9   6    0.23    0.16
   6   9   6    0.15    0.13
   6   9   6    0.24    0.17
  -7  -9  -6    0.63    0.18
   7   9   6    0.39    0.15
   7   9   6    0.67    0.16
   7   9   6    0.86    0.20
  -8  -9  -6    2.02    0.24
   8   9   6    2.40    0.27
   8   9   6    2.11    0.22
   8   9   6    2.35    0.25
  -9  -9  -6    0.47    0.13
   9   9   6   -0.14    0.18
   9   9   6    0.44    0.12
   9   9   6    0.17    0.10
   4 -10  -6    0.03    0.07
   4 -10  -6   -0.10    0.16
  -4  10   6    0.00    0.08
  -4  10   6    0.07    0.09
   3 -10  -6   -0.22    0.18
   3 -10  -6    0.05    0.08
  -3  10   6    0.03    0.08
  -3  10   6    0.02    0.09
   2 -10  -6    2.84    0.30
   2 -10  -6    2.16    0.21
  -2  10   6    2.37    0.24
  -2  10   6    2.25    0.24
   1 -10  -6    0.06    0.10
   1 -10  -6    0.16    0.22
  -1  10   6    0.15    0.13
  -1  10   6    0.04    0.09
   0 -10  -6    0.25    0.12
   0 -10  -6    0.65    0.24
   0  10   6    0.29    0.13
   0  10   6    0.07    0.10
  -1 -10  -6    2.13    0.32
  -1 -10  -6    1.75    0.22
   1  10   6    1.52    0.20
   1  10   6    1.23    0.20
  -2 -10  -6    1.92    0.32
  -2 -10  -6    2.79    0.71
  -2 -10  -6    1.93    0.23
   2  10   6    1.69    0.24
   2  10   6    1.73    0.23
  -3 -10  -6    0.82    0.18
   3  10   6    1.18    0.22
   3  10   6    1.28    0.21
  -4 -10  -6    2.68    0.29
   4  10   6    2.52    0.32
   4  10   6    2.95    0.28
   4  10   6    2.25    0.26
  -5 -10  -6    1.31    0.22
   5  10   6    1.50    0.23
   5  10   6    1.58    0.21
  -6 -10  -6   -0.13    0.12
   6  10   6    0.05    0.14
   6  10   6    0.12    0.13
   6  10   6   -0.07    0.11
  -7 -10  -6   -0.11    0.11
   7  10   6    0.07    0.16
   7  10   6   -0.06    0.12
   7  10   6   -0.01    0.11
  -8 -10  -6    1.50    0.18
   8  10   6    1.71    0.21
   8  10   6    0.91    0.17
   8  10   6    1.35    0.16
   2 -11  -6    0.33    0.09
   2 -11  -6    0.36    0.16
  -2  11   6    0.27    0.09
  -2  11   6    0.32    0.11
   1 -11  -6    0.04    0.08
   1 -11  -6   -0.02    0.16
  -1  11   6   -0.02    0.08
  -1  11   6   -0.03    0.09
   0 -11  -6    1.15    0.23
   0 -11  -6    0.89    0.14
   0  11   6    1.33    0.18
   0  11   6    1.12    0.16
  -1 -11  -6    0.06    0.10
  -1 -11  -6   -0.20    0.20
   1  11   6    0.11    0.09
   1  11   6    0.25    0.13
  -2 -11  -6    0.06    0.11
  -2 -11  -6    0.36    0.24
   2  11   6    0.04    0.12
  -3 -11  -6    1.01    0.16
   3  11   6    1.66    0.21
  -4 -11  -6    0.68    0.16
  -5 -11  -6    0.03    0.16
   5  11   6    0.27    0.12
   5  11   6    0.18    0.16
   5  11   6    0.21    0.15
  -6 -11  -6    0.81    0.14
   6  11   6    0.79    0.14
   6  11   6    0.94    0.17
   6  11   6    1.04    0.15
  -7 -11  -6    0.85    0.14
   7  11   6    1.09    0.14
   7  11   6    1.23    0.14
   7  11   6    1.34    0.22
   0 -12  -6    0.15    0.08
   0  12   6    0.13    0.10
  -1 -12  -6    0.53    0.11
   1  12   6    0.95    0.14
  -2 -12  -6    0.05    0.09
   2  12   6    0.30    0.10
  -3 -12  -6   -0.01    0.09
   3  12   6    0.17    0.10
   3  12   6    0.11    0.11
  -4 -12  -6    0.13    0.10
   4  12   6    0.20    0.11
   4  12   6    0.20    0.10
  -5 -12  -6    0.12    0.09
   5  12   6    0.16    0.11
   5  12   6    0.25    0.09
   2  10  -7    0.75    0.12
  -2 -10   7    0.60    0.16
  -2 -10   7    0.53    0.09
  -1 -10   7    0.03    0.07
  -1 -10   7    0.10    0.11
  -1 -10   7    0.20    0.16
   0  10  -7   -0.03    0.09
   0 -10   7    0.32    0.14
   0 -10   7    0.08    0.10
   0 -10   7    0.25    0.08
  -1  10  -7    1.41    0.15
   1 -10   7    1.02    0.13
   1 -10   7    1.32    0.20
   1 -10   7    0.84    0.18
  -2  10  -7    0.93    0.12
   2 -10   7    1.04    0.17
   2 -10   7    0.74    0.09
   5   9  -7    0.29    0.09
  -5  -9   7    0.17    0.09
  -5  -9   7    0.10    0.11
   4   9  -7    0.41    0.11
  -4  -9   7    0.31    0.15
  -4  -9   7    0.55    0.12
   3   9  -7   -0.06    0.10
  -3  -9   7    0.06    0.13
  -3  -9   7    0.00    0.09
  -2  -9   7   -0.23    0.15
  -2  -9   7    0.17    0.13
  -2  -9   7    0.02    0.13
   1   9  -7    1.60    0.19
  -1  -9   7    1.85    0.21
  -1  -9   7    1.15    0.24
  -1  -9   7    2.15    0.31
   0   9  -7   -0.01    0.10
   0  -9   7   -0.04    0.13
   0  -9   7    0.00    0.11
   0  -9   7    0.17    0.17
  -1   9  -7    0.13    0.10
   1  -9   7    0.17    0.15
   1  -9   7   -0.01    0.11
   1  -9   7    0.14    0.16
  -2   9  -7    0.84    0.21
   2  -9   7    0.56    0.18
   2  -9   7    0.29    0.15
   2  -9   7    0.38    0.16
  -3   9  -7    0.20    0.10
   3  -9   7    0.14    0.21
   3  -9   7    0.02    0.09
   3  -9   7    0.09    0.16
  -4   9  -7    3.06    0.21
   4  -9   7    3.15    0.20
   4  -9   7    3.74    0.30
  -5   9  -7    1.27    0.14
   5  -9   7    1.43    0.18
   6   8  -7    0.08    0.09
  -6  -8   7    0.04    0.11
  -6  -8   7    0.12    0.08
  -6  -8   7    0.25    0.12
   5   8  -7    0.38    0.12
  -5  -8   7    0.37    0.11
  -5  -8   7    0.30    0.14
  -5  -8   7    0.37    0.15
   4   8  -7    0.10    0.11
  -4  -8   7   -0.09    0.09
  -4  -8   7   -0.11    0.12
  -4  -8   7   -0.01    0.15
   3   8  -7    0.19    0.13
  -3  -8   7    0.24    0.21
  -3  -8   7   -0.13    0.13
  -3  -8   7    0.04    0.11
  -3  -8   7    0.05    0.33
   2   8  -7    0.04    0.12
  -2  -8   7    0.16    0.17
  -2  -8   7    0.38    0.16
  -2  -8   7    0.35    0.38
  -2  -8   7    0.39    0.19
   1   8  -7    0.77    0.16
  -1  -8   7    0.08    0.36
  -1  -8   7    0.76    0.22
  -1  -8   7    0.72    0.17
  -1  -8   7    1.04    0.28
   0   8  -7    3.98    0.30
   0   8  -7    4.07    0.82
   0  -8   7    4.27    0.33
   0  -8   7    3.73    0.42
   0  -8   7    3.94    0.41
  -1   8  -7    1.13    0.18
   1  -8   7    0.83    0.23
   1  -8   7    0.84    0.26
   1  -8   7    0.61    0.37
   1  -8   7    1.13    0.20
  -2   8  -7    0.14    0.11
   2  -8   7    0.14    0.18
   2  -8   7    0.21    0.13
   2  -8   7    0.28    0.22
  -3   8  -7    0.36    0.12
   3  -8   7   -0.08    0.21
   3  -8   7    0.06    0.15
   3  -8   7    0.07    0.11
  -4   8  -7    0.35    0.11
   4  -8   7    0.55    0.20
   4  -8   7    0.30    0.12
  -5   8  -7    3.57    0.24
   5  -8   7    3.56    0.24
   5  -8   7    3.85    0.33
  -6   8  -7    0.95    0.12
   6  -8   7    0.79    0.10
   6  -8   7    0.74    0.16
   7   7  -7    0.15    0.09
  -7  -7   7    0.08    0.08
  -7  -7   7    0.12    0.10
   6   7  -7    0.31    0.13
  -6  -7   7    0.28    0.11
  -6  -7   7    0.31    0.16
   5   7  -7    0.14    0.12
  -5  -7   7    0.28    0.12
  -5  -7   7    0.25    0.17
   4   7  -7    0.86    0.18
  -4  -7   7    0.85    0.16
  -4  -7   7    1.10    0.44
  -4  -7   7    1.03    0.27
   3   7  -7   -0.31    0.30
  -3  -7   7   -0.18    0.36
  -3  -7   7    0.30    0.20
  -3  -7   7    0.23    0.21
  -3  -7   7    0.16    0.14
   2   7  -7    1.71    0.35
   2   7  -7    1.29    0.19
  -2  -7   7    1.69    0.34
  -2  -7   7    1.62    0.28
  -2  -7   7    2.32    0.57
  -2  -7   7    1.87    0.25
   1   7  -7    1.02    0.18
   1   7  -7    0.48    0.29
  -1  -7   7    1.20    0.45
  -1  -7   7    0.88    0.23
  -1  -7   7    0.86    0.28
  -1  -7   7    0.69    0.18
   0   7  -7    3.74    0.29
   0   7  -7    3.74    0.48
   0  -7   7    3.58    0.42
   0  -7   7    3.70    0.53
   0  -7   7    3.44    0.33
   0  -7   7    3.88    0.41
  -1   7  -7    0.25    0.26
  -1   7  -7    0.14    0.12
   1  -7   7    0.29    0.24
   1  -7   7    0.08    0.13
   1  -7   7    0.42    0.29
   1  -7   7   -0.17    0.25
   1  -7   7    0.32    0.22
  -2   7  -7    1.10    0.32
  -2   7  -7    0.69    0.14
   2  -7   7    1.12    0.31
   2  -7   7    0.82    0.30
   2  -7   7    1.41    0.21
   2  -7   7    0.95    0.26
   2  -7   7    1.05    0.26
  -3   7  -7    1.54    0.38
   3  -7   7    1.33    0.44
   3  -7   7    0.98    0.39
   3  -7   7    1.30    0.30
   3  -7   7    1.41    0.47
  -4   7  -7    0.05    0.31
  -4   7  -7    0.40    0.13
   4  -7   7    0.47    0.30
   4  -7   7    0.27    0.20
   4  -7   7    0.32    0.14
   4  -7   7    0.05    0.21
   4  -7   7    0.43    0.25
  -5   7  -7    1.17    0.17
   5  -7   7    0.94    0.32
   5  -7   7    0.90    0.16
   5  -7   7    1.64    0.35
   5  -7   7    0.73    0.21
  -6   7  -7    2.22    0.20
   6  -7   7    2.77    0.32
   6  -7   7    2.30    0.25
   6  -7   7    2.03    0.33
  -7   7  -7    0.19    0.09
   7  -7   7    0.29    0.23
   7  -7   7    0.23    0.15
   7  -7   7    0.19    0.08
   8   6  -7    0.10    0.07
  -8  -6   7    0.17    0.10
  -8  -6   7    0.05    0.07
   7   6  -7    0.07    0.10
  -7  -6   7    0.02    0.10
   6   6  -7    0.40    0.14
  -6  -6   7    0.27    0.14
  -6  -6   7    0.20    0.17
   5   6  -7    0.87    0.20
  -5  -6   7    0.86    0.24
  -5  -6   7    0.85    0.46
  -5  -6   7    0.93    0.19
   4   6  -7    1.13    0.22
   4   6  -7    1.38    0.38
  -4  -6   7    1.24    0.33
  -4  -6   7    0.96    0.34
  -4  -6   7    0.91    0.20
  -4  -6   7    1.83    0.61
   3   6  -7    0.15    0.26
  -3  -6   7    1.14    0.50
  -3  -6   7    0.19    0.19
  -3  -6   7    0.01    0.14
  -3  -6   7    0.16    0.22
  -3  -6   7    0.00    0.23
   2   6  -7    2.01    0.38
   2   6  -7    2.44    0.26
  -2  -6   7    2.12    0.52
  -2  -6   7    3.03    0.43
  -2  -6   7    2.58    0.31
  -2  -6   7    1.86    0.29
   1   6  -7    4.85    0.51
   1   6  -7    4.78    0.34
  -1  -6   7    4.41    0.57
  -1  -6   7    4.92    0.45
  -1  -6   7    5.04    0.49
  -1  -6   7    4.87    0.38
   0   6  -7    4.52    0.32
   0   6  -7    4.86    0.50
   0  -6   7    4.79    0.56
   0  -6   7    4.87    0.47
   0  -6   7    4.08    0.56
   0  -6   7    4.91    0.45
   0  -6   7    5.32    0.37
  -1   6  -7    1.36    0.33
  -1   6  -7    1.06    0.17
   1  -6   7    1.17    0.36
   1  -6   7    1.45    0.32
   1  -6   7    1.42    0.31
   1  -6   7    1.09    0.31
   1  -6   7    1.06    0.19
  -2   6  -7    0.89    0.33
  -2   6  -7    0.57    0.14
   2  -6   7    0.63    0.29
   2  -6   7    1.40    0.39
   2  -6   7    0.90    0.27
   2  -6   7    0.77    0.17
  -3   6  -7    0.06    0.11
  -3   6  -7    0.14    0.21
   3  -6   7    0.73    0.31
   3  -6   7   -0.04    0.12
   3  -6   7    0.01    0.20
   3  -6   7    0.16    0.20
  -4   6  -7    1.54    0.37
  -4   6  -7    1.37    0.18
   4  -6   7    1.67    0.22
   4  -6   7    1.73    0.33
   4  -6   7    1.94    0.40
  -5   6  -7    1.97    0.33
  -5   6  -7    1.43    0.36
   5  -6   7    2.27    0.52
   5  -6   7    2.39    0.34
   5  -6   7    2.50    0.59
  -6   6  -7   -0.06    0.09
   6  -6   7    0.07    0.17
   6  -6   7    0.30    0.30
   6  -6   7   -0.07    0.11
   6  -6   7    0.07    0.22
  -7   6  -7    0.17    0.10
   7  -6   7    0.35    0.12
   7  -6   7    0.39    0.17
   7  -6   7    0.51    0.26
   7  -6   7    0.38    0.24
  -8   6  -7    0.10    0.08
   8  -6   7    0.17    0.22
   8  -6   7    0.04    0.07
   8  -6   7    0.05    0.35
   8   5  -7    0.26    0.10
  -8  -5   7    0.37    0.10
   7   5  -7    0.07    0.13
  -7  -5   7   -0.11    0.11
   6   5  -7   -0.08    0.14
  -6  -5   7    0.06    0.19
  -6  -5   7   -0.13    0.12
   5   5  -7    1.47    0.38
   5   5  -7    2.34    0.28
  -5  -5   7    2.58    0.43
  -5  -5   7    2.13    0.40
  -5  -5   7    3.36    0.70
  -5  -5   7    2.56    0.30
   4   5  -7    1.14    0.20
   4   5  -7    1.27    0.35
  -4  -5   7    0.79    0.25
  -4  -5   7    0.98    0.19
  -4  -5   7    1.91    0.49
  -4  -5   7    1.15    0.34
  -4  -5   7    0.60    0.25
   3   5  -7   18.02    1.06
  -3  -5   7   17.42    0.86
  -3  -5   7   17.48    1.02
  -3  -5   7   20.44    1.24
  -3  -5   7   17.63    1.01
  -3  -5   7   16.55    0.90
   2   5  -7    1.60    0.21
   2   5  -7    1.17    0.28
  -2  -5   7    1.48    0.36
  -2  -5   7    1.20    0.28
  -2  -5   7    1.03    0.51
  -2  -5   7    1.25    0.32
  -2  -5   7    1.41    0.26
   1   5  -7    2.00    0.33
   1   5  -7    2.41    0.24
  -1  -5   7    1.84    0.39
  -1  -5   7    2.97    0.29
  -1  -5   7    2.58    0.38
  -1  -5   7    2.33    0.32
   0   5  -7   13.02    0.77
   0   5  -7   12.64    0.62
   0  -5   7   11.23    0.82
   0  -5   7   12.60    0.71
   0  -5   7   12.44    0.81
   0  -5   7   13.42    0.79
   0  -5   7   13.27    0.65
  -1   5  -7    0.91    0.16
  -1   5  -7    0.76    0.23
   1  -5   7    0.73    0.15
   1  -5   7    0.92    0.35
   1  -5   7    0.47    0.23
   1  -5   7    0.76    0.29
   1  -5   7    0.91    0.25
  -2   5  -7    1.37    0.18
  -2   5  -7    2.42    0.39
   2  -5   7    1.53    0.34
   2  -5   7    1.45    0.19
   2  -5   7    2.14    0.40
   2  -5   7    1.78    0.31
  -3   5  -7    3.55    0.28
  -3   5  -7    3.58    0.41
   3  -5   7    4.15    0.42
   3  -5   7    3.86    0.44
   3  -5   7    4.07    0.31
  -4   5  -7    2.87    0.33
   4  -5   7    4.12    0.53
   4  -5   7    3.01    0.29
   4  -5   7    3.09    0.40
  -5   5  -7    0.59    0.15
   5  -5   7    0.65    0.25
   5  -5   7    0.41    0.14
   5  -5   7    0.85    0.36
  -6   5  -7    0.83    0.32
  -6   5  -7    0.65    0.15
   6  -5   7    0.62    0.15
   6  -5   7    0.75    0.22
   6  -5   7    0.68    0.30
   6  -5   7    0.69    0.31
  -7   5  -7    0.09    0.10
   7  -5   7    0.57    0.30
   7  -5   7    0.39    0.24
   7  -5   7    0.11    0.11
   7  -5   7    0.02    0.15
   8  -5   7    1.92    0.20
   8  -5   7    2.31    0.47
   8  -5   7    2.49    0.37
  -9   5  -7    0.29    0.09
   9  -5   7    0.76    0.25
   9  -5   7    0.10    0.30
   8   4  -7    0.75    0.15
  -8  -4   7    0.66    0.14
   7   4  -7    0.90    0.18
  -7  -4   7    1.19    0.18
   6   4  -7    3.40    0.33
   6   4  -7    3.23    0.53
  -6  -4   7    4.10    0.35
  -6  -4   7    4.10    0.57
   5   4  -7    1.95    0.39
   5   4  -7    1.90    0.26
  -5  -4   7    2.15    0.41
  -5  -4   7    2.26    0.61
  -5  -4   7    1.64    0.25
  -5  -4   7    1.91    0.34
   4   4  -7    1.13    0.21
   4   4  -7    1.16    0.34
  -4  -4   7    0.74    0.18
  -4  -4   7    0.70    0.24
  -4  -4   7    1.73    0.46
  -4  -4   7    0.84    0.35
  -4  -4   7    0.96    0.29
   3   4  -7    0.87    0.19
   3   4  -7    0.28    0.20
  -3  -4   7    1.13    0.40
  -3  -4   7    0.33    0.20
  -3  -4   7    0.42    0.22
  -3  -4   7    0.75    0.25
  -3  -4   7    0.39    0.16
   2   4  -7    9.92    0.53
   2   4  -7    9.75    0.65
  -2  -4   7    9.42    0.59
  -2  -4   7    9.39    0.63
  -2  -4   7   10.36    0.54
  -2  -4   7   10.72    0.69
  -2  -4   7    9.53    0.74
   1   4  -7   11.47    0.59
   1   4  -7   11.23    0.69
  -1  -4   7   12.40    0.73
  -1  -4   7   11.42    0.77
  -1  -4   7   11.07    0.59
  -1  -4   7   11.02    0.66
  -1  -4   7   12.61    0.68
   0  -4   7    5.43    0.39
   0  -4   7    6.16    0.48
   0  -4   7    5.91    0.44
   0  -4   7    5.55    0.36
   0  -4   7    5.77    0.53
  -1   4  -7    0.53    0.21
   1  -4   7    0.59    0.23
   1  -4   7    0.46    0.21
   1  -4   7    0.69    0.16
   2  -4   7    0.15    0.21
   2  -4   7    0.08    0.12
   2  -4   7   -0.04    0.21
   2  -4   7    0.14    0.19
   3  -4   7   13.99    0.76
   3  -4   7   12.44    0.60
   3  -4   7   11.91    0.74
   3  -4   7   11.26    0.70
   3  -4   7   11.88    0.74
  -4   4  -7    3.60    0.39
  -4   4  -7    3.87    0.29
   4  -4   7    3.96    0.44
   4  -4   7    3.75    0.29
   4  -4   7    3.98    0.46
   4  -4   7    3.34    0.37
   4  -4   7    3.89    0.41
  -5   4  -7    0.85    0.16
  -5   4  -7    0.91    0.27
   5  -4   7    1.26    0.33
   5  -4   7    0.96    0.29
  -6   4  -7    0.73    0.15
  -6   4  -7    0.82    0.27
   6  -4   7    0.39    0.20
   6  -4   7    0.69    0.28
   6  -4   7    0.81    0.16
   6  -4   7    0.89    0.28
  -7   4  -7    0.68    0.30
  -7   4  -7    0.65    0.30
  -7   4  -7    0.43    0.13
   7  -4   7    0.53    0.14
   7  -4   7    0.54    0.24
   7  -4   7    0.87    0.30
  -8   4  -7   -0.07    0.13
  -8   4  -7    0.21    0.11
   8  -4   7    0.22    0.12
   8  -4   7    0.52    0.25
   8  -4   7    0.58    0.29
  -9   4  -7    0.16    0.11
  -9   4  -7    0.16    0.10
   9  -4   7    0.47    0.22
   9  -4   7   -0.02    0.24
   9  -4   7    0.09    0.09
 -10   4  -7    0.04    0.07
  10  -4   7    0.17    0.17
   9   3  -7    0.17    0.09
  -9  -3   7    0.16    0.10
  -9  -3   7    0.02    0.08
   8   3  -7   -0.08    0.10
  -8  -3   7   -0.01    0.11
   7   3  -7    0.17    0.15
  -7  -3   7    0.20    0.14
   6   3  -7    1.16    0.39
   6   3  -7    0.75    0.21
  -6  -3   7    0.55    0.32
  -6  -3   7    0.67    0.18
   5   3  -7   -0.12    0.23
   5   3  -7    0.03    0.16
  -5  -3   7   -0.29    0.39
  -5  -3   7   -0.11    0.22
  -5  -3   7   -0.04    0.21
  -5  -3   7   -0.01    0.16
   4   3  -7    1.90    0.37
   4   3  -7    2.16    0.25
  -4  -3   7    1.89    0.35
  -4  -3   7    1.36    0.30
  -4  -3   7    1.18    0.26
   3   3  -7   10.89    0.58
   3   3  -7   11.55    0.71
  -3  -3   7   10.19    0.63
  -3  -3   7   11.17    0.58
  -3  -3   7   11.48    0.85
  -3  -3   7   11.06    0.71
  -3  -3   7   10.92    0.71
   2   3  -7   31.62    1.44
  -2  -3   7   28.39    1.50
  -2  -3   7   30.54    1.37
   1   3  -7   25.71    1.23
  -1  -3   7   28.84    1.31
  -1  -3   7   25.63    1.23
  -1  -3   7   26.08    1.23
  -1  -3   7   25.05    1.32
   0   3  -7    7.06    0.46
   0  -3   7    6.96    0.44
  -1   3  -7    5.97    0.40
   1  -3   7    5.99    0.38
   3  -3   7   35.59    1.61
   3  -3   7   36.31    1.67
   3  -3   7   36.17    1.62
   4  -3   7   10.68    0.63
   4  -3   7   10.47    0.66
   4  -3   7   10.65    0.65
   4  -3   7    9.57    0.51
  -5   3  -7   -0.11    0.13
   5  -3   7   -0.46    0.18
   5  -3   7    0.06    0.11
   5  -3   7    0.15    0.18
   5  -3   7    0.33    0.24
  -6   3  -7    0.34    0.13
  -6   3  -7   -0.13    0.19
  -6   3  -7    0.30    0.20
   6  -3   7    0.24    0.13
   6  -3   7    0.10    0.23
   6  -3   7    0.42    0.21
   6  -3   7    0.64    0.22
   6  -3   7    0.58    0.26
  -7   3  -7    7.39    0.44
  -7   3  -7    7.86    0.64
   7  -3   7    8.46    0.65
   7  -3   7    7.98    0.44
   7  -3   7    7.80    0.60
  -8   3  -7    3.78    0.30
  -8   3  -7    3.61    0.73
   8  -3   7    3.64    0.28
   8  -3   7    4.20    0.49
   8  -3   7    3.54    0.42
  -9   3  -7    0.21    0.13
  -9   3  -7    0.02    0.10
   9  -3   7    0.69    0.29
   9  -3   7    0.22    0.10
   9  -3   7    0.34    0.21
 -10   3  -7    1.55    0.17
  10  -3   7    1.61    0.14
  10  -3   7    2.63    0.46
  10  -3   7    2.28    0.31
   9   2  -7   -0.02    0.07
  -9  -2   7    0.00    0.08
  -9  -2   7    0.11    0.13
   8   2  -7    1.13    0.23
   8   2  -7    0.61    0.15
  -8  -2   7    0.74    0.15
  -8  -2   7    0.62    0.16
   7   2  -7    0.54    0.18
   7   2  -7    0.43    0.24
   7   2  -7    0.87    0.46
  -7  -2   7    1.08    0.41
  -7  -2   7    0.80    0.19
   6   2  -7    1.64    0.39
  -6  -2   7    1.52    0.24
  -6  -2   7    1.85    0.42
   5   2  -7    0.25    0.17
   5   2  -7    0.41    0.31
  -5  -2   7   -0.15    0.34
  -5  -2   7    0.14    0.44
  -5  -2   7    0.41    0.17
  -5  -2   7    0.20    0.24
   4   2  -7    0.66    0.16
   4   2  -7    0.59    0.26
  -4  -2   7    1.05    0.40
  -4  -2   7    0.15    0.22
  -4  -2   7    0.41    0.17
  -4  -2   7    0.09    0.23
  -4  -2   7    0.49    0.24
   3   2  -7    4.65    0.32
   3   2  -7    3.74    0.38
  -3  -2   7    3.54    0.30
  -3  -2   7    3.72    0.54
  -3  -2   7    3.68    0.38
  -3  -2   7    3.19    0.37
  -3  -2   7    3.86    0.41
   2   2  -7   19.84    0.96
  -2  -2   7   19.41    0.97
  -2  -2   7   17.65    1.04
   1   2  -7   26.09    1.19
  -1  -2   7   25.84    1.22
   0   2  -7    4.20    0.32
   0  -2   7    4.61    0.34
  -1   2  -7   17.19    0.78
   1  -2   7   15.63    0.79
  -2   2  -7   68.48    2.70
   2  -2   7   61.32    2.85
  -4   2  -7    2.11    0.27
   4  -2   7    1.85    0.29
   4  -2   7    1.46    0.24
   5  -2   7   22.92    1.09
   5  -2   7   23.78    1.00
   5  -2   7   24.09    1.13
   5  -2   7   23.32    1.15
   5  -2   7   21.14    1.09
  -6   2  -7    4.87    0.33
  -6   2  -7    4.81    0.44
   6  -2   7    4.60    0.43
   6  -2   7    4.29    0.42
   6  -2   7    4.78    0.44
   6  -2   7    4.59    0.30
  -7   2  -7    9.35    0.68
  -7   2  -7    8.82    0.49
   7  -2   7    9.15    0.63
   7  -2   7    8.60    0.48
   7  -2   7    9.25    0.64
  -8   2  -7    1.10    0.18
  -8   2  -7    0.82    0.30
  -8   2  -7    0.96    0.23
   8  -2   7    1.46    0.18
   8  -2   7    1.43    0.30
   8  -2   7    2.02    0.35
  -9   2  -7    1.00    0.21
  -9   2  -7    0.95    0.16
   9  -2   7    1.42    0.29
   9  -2   7    1.72    0.33
   9  -2   7    1.05    0.15
 -10   2  -7    0.25    0.13
 -10   2  -7    0.24    0.16
  10  -2   7    0.36    0.21
  10  -2   7   -0.52    0.26
  10  -2   7    0.13    0.10
 -11   2  -7    1.51    0.15
   9   1  -7    0.32    0.25
   9   1  -7    0.25    0.10
  -9  -1   7    0.19    0.10
  -9  -1   7    0.22    0.12
   8   1  -7    0.58    0.15
   8   1  -7    0.25    0.18
  -8  -1   7    0.62    0.19
  -8  -1   7    0.25    0.13
   7   1  -7    0.24    0.21
   7   1  -7    0.80    0.35
   7   1  -7    0.62    0.18
  -7  -1   7    0.68    0.18
  -7  -1   7    0.67    0.35
   6   1  -7    2.79    0.30
   6   1  -7    1.99    0.39
  -6  -1   7    3.12    0.43
  -6  -1   7    3.47    0.33
   5   1  -7   10.37    0.73
   5   1  -7    9.38    0.54
  -5  -1   7    9.76    0.55
  -5  -1   7   10.69    0.74
  -5  -1   7   10.00    0.89
  -5  -1   7    8.51    0.65
   4   1  -7    8.93    0.49
   4   1  -7    9.15    0.62
  -4  -1   7    7.95    0.48
  -4  -1   7    8.47    0.78
  -4  -1   7    6.74    0.53
  -4  -1   7    9.04    0.62
   3   1  -7    5.42    0.57
  -3  -1   7    4.32    0.40
  -3  -1   7    4.01    0.56
  -3  -1   7    4.28    0.31
   2   1  -7    2.21    0.28
  -2  -1   7    1.78    0.30
   1   1  -7    7.32    0.45
  -1  -1   7    7.98    0.49
   0   1  -7    9.09    0.47
   0  -1   7    9.23    0.53
  -1   1  -7    7.05    0.36
   1  -1   7    6.53    0.42
   2  -1   7   46.62    1.98
   3  -1   7    9.13    0.50
  -4   1  -7   15.79    0.76
  -5   1  -7   36.46    1.62
   5  -1   7   36.44    1.69
   5  -1   7   35.81    1.62
  -6   1  -7    0.25    0.17
   6  -1   7    0.40    0.22
   6  -1   7    0.23    0.12
   6  -1   7    0.24    0.17
   6  -1   7    0.69    0.22
  -7   1  -7   12.36    0.81
  -7   1  -7   13.83    0.66
   7  -1   7   12.91    0.78
   7  -1   7   12.79    0.72
   7  -1   7   12.78    0.63
  -8   1  -7    2.16    0.38
  -8   1  -7    3.15    0.30
   8  -1   7    3.03    0.40
   8  -1   7    2.74    0.38
   8  -1   7    3.64    0.37
   8  -1   7    2.81    0.26
  -9   1  -7    0.33    0.15
  -9   1  -7    0.11    0.29
   9  -1   7    0.33    0.24
   9  -1   7    0.16    0.12
   9  -1   7    0.37    0.25
 -10   1  -7    0.55    0.14
 -10   1  -7    0.50    0.15
  10  -1   7    0.67    0.39
  10  -1   7    0.49    0.12
  10  -1   7    0.62    0.19
 -11   1  -7    0.32    0.10
 -11   1  -7    0.23    0.11
  11  -1   7    0.44    0.19
   9   0  -7    0.09    0.09
   9   0  -7    0.66    0.20
  -9   0   7    0.24    0.13
  -9   0   7   -0.01    0.09
   8   0  -7    0.18    0.11
   8   0  -7    0.39    0.18
  -8   0   7    0.48    0.15
  -8   0   7    0.37    0.14
   7   0  -7    1.43    0.24
   7   0  -7    1.50    0.20
   7   0  -7    2.17    0.45
  -7   0   7    1.59    0.42
   6   0  -7    0.18    0.16
   6   0  -7    0.24    0.25
  -6   0   7   -0.02    0.24
  -6   0   7    0.22    0.14
  -6   0   7    0.02    0.16
   5   0  -7   -0.08    0.24
   5   0  -7    0.35    0.26
  -5   0   7    0.04    0.49
  -5   0   7    0.07    0.15
  -5   0   7    0.07    0.14
  -5   0   7   -0.23    0.24
  -5   0   7   -0.10    0.20
   4   0  -7   10.37    0.53
   4   0  -7   10.13    0.66
  -4   0   7    9.47    0.53
  -4   0   7    8.58    0.63
  -4   0   7   10.07    0.81
  -4   0   7    9.92    0.67
   3   0  -7    3.18    0.35
  -3   0   7    2.84    0.27
  -3   0   7    3.56    0.67
  -3   0   7    4.00    0.50
   2   0  -7    0.78    0.19
  -2   0   7    0.49    0.16
   1   0  -7   14.44    0.71
  -1   0   7   14.90    0.77
   0   0  -7    7.55    0.39
   0   0   7    7.19    0.45
   1   0   7    1.12    0.19
   2   0   7    0.48    0.15
   3   0   7   31.09    1.38
  -4   0  -7   84.49    3.43
  -5   0  -7   50.10    2.13
   5   0   7   46.44    2.15
   5   0   7   53.47    2.29
  -6   0  -7    0.81    0.28
   6   0   7    0.77    0.24
   6   0   7    0.80    0.24
   6   0   7    0.62    0.13
  -7   0  -7    1.00    0.27
  -7   0  -7    1.15    0.21
   7   0   7    0.99    0.16
   7   0   7    1.11    0.24
   7   0   7    1.31    0.24
   7   0   7    1.16    0.28
  -8   0  -7    2.43    0.27
   8   0   7    3.31    0.40
   8   0   7    2.36    0.25
   8   0   7    2.44    0.37
   8   0   7    3.25    0.38
  -9   0  -7    2.00    0.40
  -9   0  -7    2.08    0.26
   9   0   7    2.84    0.26
   9   0   7    3.22    0.42
   9   0   7    3.40    0.41
 -10   0  -7    0.30    0.14
  10   0   7    0.82    0.27
  10   0   7    0.18    0.11
  10   0   7    0.34    0.22
 -11   0  -7    0.08    0.09
 -11   0  -7    0.04    0.09
  11   0   7    0.03    0.08
  11   0   7    0.07    0.18
   9  -1  -7    0.21    0.20
   9  -1  -7    0.27    0.09
  -9   1   7    0.25    0.10
   8  -1  -7    0.01    0.11
   8  -1  -7    0.06    0.16
  -8   1   7    0.01    0.12
  -8   1   7    0.10    0.14
  -8   1   7    0.06    0.10
   7  -1  -7    0.15    0.18
   7  -1  -7    0.16    0.13
   7  -1  -7   -0.08    0.25
  -7   1   7   -0.10    0.12
  -7   1   7    0.02    0.13
  -7   1   7    0.09    0.17
   6  -1  -7    3.90    0.33
  -6   1   7    4.14    0.35
  -6   1   7    4.00    0.35
  -6   1   7    3.74    0.52
  -6   1   7    4.99    0.56
  -6   1   7    4.09    0.37
   5  -1  -7    1.68    0.33
   5  -1  -7    2.24    0.26
  -5   1   7    3.39    0.40
  -5   1   7    2.47    0.40
  -5   1   7    3.34    0.34
  -5   1   7    2.51    0.29
  -5   1   7    2.74    0.28
   4  -1  -7    0.97    0.25
   4  -1  -7    0.64    0.16
  -4   1   7    0.61    0.24
  -4   1   7    1.05    0.30
  -4   1   7    0.79    0.17
  -4   1   7    1.08    0.40
   3  -1  -7    2.37    0.31
  -3   1   7    2.68    0.39
  -3   1   7    3.31    0.43
  -3   1   7    2.32    0.25
   2  -1  -7    0.19    0.14
  -2   1   7    0.01    0.13
   1  -1  -7    1.86    0.23
  -1   1   7    2.19    0.29
   0  -1  -7   11.70    0.56
   0   1   7   11.43    0.63
   1   1   7   16.75    0.82
   2   1   7   32.19    1.43
   3   1   7  116.37    4.75
  -4  -1  -7    0.07    0.14
  -5  -1  -7    6.34    0.42
  -6  -1  -7    1.26    0.23
   6   1   7    1.26    0.23
   6   1   7    1.38    0.24
  -7  -1  -7   13.11    0.66
  -7  -1  -7   12.35    0.78
   7   1   7   13.73    0.72
   7   1   7   12.66    0.61
   7   1   7   12.95    0.69
  -8  -1  -7    0.31    0.18
  -8  -1  -7    0.66    0.30
   8   1   7    0.24    0.19
   8   1   7    0.61    0.15
   8   1   7    0.77    0.25
   8   1   7    0.73    0.21
  -9  -1  -7    3.60    0.33
  -9  -1  -7    2.70    0.45
   9   1   7    4.26    0.44
   9   1   7    3.81    0.43
   9   1   7    4.23    0.30
   9   1   7    4.05    0.40
 -10  -1  -7    2.26    0.26
  10   1   7    2.75    0.23
  10   1   7    2.52    0.36
  10   1   7    2.86    0.38
 -11  -1  -7    0.39    0.12
 -11  -1  -7    0.35    0.15
  11   1   7    1.07    0.27
  11   1   7    0.50    0.10
 -12  -1  -7   -0.10    0.07
  12   1   7    0.08    0.14
   9  -2  -7    0.03    0.06
   9  -2  -7    0.17    0.24
  -9   2   7   -0.03    0.09
  -9   2   7    0.05    0.08
   8  -2  -7    0.38    0.19
   8  -2  -7    0.22    0.11
  -8   2   7    0.28    0.12
   7  -2  -7    0.40    0.20
   7  -2  -7    0.27    0.13
  -7   2   7    0.48    0.17
  -7   2   7    0.41    0.17
  -7   2   7    0.53    0.19
   6  -2  -7    4.68    0.47
   6  -2  -7    5.03    0.37
  -6   2   7    5.65    0.40
  -6   2   7    5.60    0.58
  -6   2   7    5.75    0.41
  -6   2   7    5.00    0.56
  -6   2   7    5.82    0.43
   5  -2  -7    9.94    0.75
   5  -2  -7   10.04    0.57
  -5   2   7   10.89    0.59
  -5   2   7   10.58    0.59
  -5   2   7   12.17    0.76
  -5   2   7   10.70    0.61
   4  -2  -7    9.78    0.52
   4  -2  -7    9.66    0.68
  -4   2   7    9.88    0.65
  -4   2   7    9.70    0.55
  -4   2   7    8.75    0.53
  -4   2   7    9.37    0.53
  -4   2   7    9.32    0.63
   3  -2  -7   22.08    1.06
  -3   2   7   19.31    0.99
  -3   2   7   18.82    0.95
  -3   2   7   19.38    0.92
   2  -2  -7   38.06    1.73
  -2   2   7   39.19    1.74
   1  -2  -7    8.50    0.50
  -1   2   7    8.26    0.52
   0  -2  -7   23.20    1.04
   0   2   7   23.49    1.10
  -1  -2  -7    3.75    0.25
   1   2   7    4.21    0.34
   2   2   7    5.94    0.41
   3   2   7    9.42    0.56
  -4  -2  -7   75.99    3.10
  -5  -2  -7   21.32    1.01
  -6  -2  -7  104.08    4.23
   6   2   7  112.27    4.17
   6   2   7   95.71    4.15
   6   2   7  104.73    4.17
   6   2   7   91.69    4.09
  -7  -2  -7    7.62    0.47
  -7  -2  -7    7.25    0.56
   7   2   7    7.06    0.49
   7   2   7    7.29    0.48
   7   2   7    7.37    0.48
   7   2   7    7.44    0.40
  -8  -2  -7    4.55    0.50
  -8  -2  -7    4.04    0.35
   8   2   7    4.47    0.41
   8   2   7    4.98    0.33
   8   2   7    4.25    0.39
  -9  -2  -7    3.59    0.55
  -9  -2  -7    3.82    0.34
   9   2   7    4.36    0.31
   9   2   7    3.94    0.41
   9   2   7    3.88    0.42
   9   2   7    4.24    0.40
 -10  -2  -7    0.04    0.15
  10   2   7   -0.03    0.17
  10   2   7    0.38    0.24
  10   2   7    0.04    0.12
  10   2   7   -0.21    0.19
 -11  -2  -7    0.24    0.12
  11   2   7    0.02    0.09
  11   2   7   -0.19    0.15
 -12  -2  -7    0.24    0.11
 -12  -2  -7    0.07    0.08
  12   2   7    0.22    0.16
   8  -3  -7    0.18    0.18
  -8   3   7    0.10    0.09
  -8   3   7    0.11    0.14
   7  -3  -7    0.59    0.14
   7  -3  -7    0.89    0.21
  -7   3   7    1.16    0.20
   6  -3  -7    0.02    0.23
   6  -3  -7    0.01    0.13
   6  -3  -7   -0.27    0.20
  -6   3   7    0.05    0.13
  -6   3   7    0.19    0.27
  -6   3   7   -0.01    0.25
   5  -3  -7    0.26    0.14
   5  -3  -7    0.31    0.26
  -5   3   7    0.44    0.28
  -5   3   7    0.50    0.25
  -5   3   7    0.50    0.19
  -5   3   7    0.52    0.17
  -5   3   7    0.52    0.17
   4  -3  -7    1.45    0.19
   4  -3  -7    1.36    0.29
  -4   3   7    1.97    0.24
  -4   3   7    1.81    0.24
  -4   3   7    2.13    0.36
  -4   3   7    1.62    0.21
  -4   3   7    1.81    0.35
   3  -3  -7    0.50    0.21
  -3   3   7    0.68    0.16
  -3   3   7    0.51    0.19
  -3   3   7    0.50    0.15
  -3   3   7    1.05    0.27
   2  -3  -7   43.06    1.89
  -2   3   7   45.19    1.88
  -2   3   7   38.26    1.84
  -2   3   7   41.58    1.88
   1  -3  -7   19.45    0.97
  -1   3   7   20.42    1.00
   0  -3  -7    0.14    0.12
   0   3   7    0.04    0.12
  -1  -3  -7    1.20    0.19
   1   3   7    0.69    0.19
  -2  -3  -7   51.58    2.33
   2   3   7   57.93    2.36
  -3  -3  -7    1.35    0.20
   3   3   7    1.35    0.24
[truncated: 1,462,604 more chars]
